# Supplementary material for: Membrane phospholipids control gating of the mechanosensitive potassium leak channel TREK1
Source: Nat Commun. 2023 Feb 25;14:1077. doi: 10.1038/s41467-023-36765-w (PMC9968290; doi:10.1038/s41467-023-36765-w)
Supplement: Supplementary file 3 — Source Data [file 41467_2023_36765_MOESM3_ESM.xlsx]

## Sheet: Figure 2a Raw Data
Time (sec)		(DOPC) %10POPA Empty											(DOPC)-drTREK1 2.5 ug/mg															(DOPC) %5POPA-drTREK1 2.5 ug/mg															(DOPC) %10POPA-drTREK1 2.5 ug/mg
0.2		5.16205e+06	6.05289e+06	6034787	6.09641e+06	4890049	7.37622e+06	7.85034e+06	7.98385e+06	7.86979e+06	8452665		5378995	6.34126e+06	6.64247e+06	7303597	5.88876e+06	7.78198e+06	7744111	8.17945e+06	8.27743e+06	8655503	7933540	7.00473e+06	7.5057e+06	8.23205e+06		5468365	6298293	6.57179e+06	6872021	5.8129e+06	9091941	9109643	9035783	9131589	8984049	6.88388e+06	6835206	7304761	7.80794e+06		6398923	6.29187e+06	6.63442e+06	6439707	6349828	9114781	9174108
0.4		5.16683e+06	6089003	6035044	6105056	4903570	7377840	7860521	7976081	7872878	8457722		5389092	6321990	6640360	7296307	5.9074e+06	7.7801e+06	7.74314e+06	8175608	8.26997e+06	8665188	7.94553e+06	7002931	7506697	8.24244e+06		5453963	6.27722e+06	6561550	6.88122e+06	5.81331e+06	9081135	9101249	9055334	9114151	8984836	6.88074e+06	6814015	7290630	7791355		6.38629e+06	6.28787e+06	6.62104e+06	6.44792e+06	6.33799e+06	9092206	9186722
0.6		5.15884e+06	6060485	6.03995e+06	6.1064e+06	4.88604e+06	7371041	7.86315e+06	7.97564e+06	7.85769e+06	8446105		5.38633e+06	6.34944e+06	6.62467e+06	7322528	5894967	7775246	7771491	8188073	8.28995e+06	8665121	7935256	7004542	7.51288e+06	8.25925e+06		5.48603e+06	6261370	6.59904e+06	6.90145e+06	5.81786e+06	9078234	9099739	9042629	9120385	8979455	6873532	6841324	7.30004e+06	7.79753e+06		6415373	6271480	6.64827e+06	6451567	6326700	9080298	9185254
0.8		5181952	6063183	6.03128e+06	6092954	4891135	7.39379e+06	7861238	7.9767e+06	7872136	8455381		5373928	6.35327e+06	6626013	7328466	5877299	7782182	7764731	8176603	8.28264e+06	8663218	7941411	6998641	7512222	8251374		5.46889e+06	6279782	6.60799e+06	6911697	5.8065e+06	9106928	9110343	9016912	9121366	8989599	6.88774e+06	6.84687e+06	7280459	7816027		6395400	6298446	6.66356e+06	6452448	6.31835e+06	9076268	9173234
1		5145443	6072066	6.02374e+06	6.07813e+06	4902752	7385405	7848703	7964796	7867026	8443145		5372588	6327579	6646440	7301691	5862352	7.78513e+06	7.74676e+06	8183168	8.27498e+06	8671686	7.94368e+06	7007864	7.50643e+06	8.22395e+06		5.47139e+06	6.28587e+06	6611658	6901025	5.78279e+06	9085825	9107152	9039990	9132838	8982076	6.89237e+06	6.84589e+06	7283943	7812460		6.38285e+06	6282354	6661701	6.45251e+06	6307242	9104997	9180653
1.2		5.16435e+06	6042662	6.02163e+06	6.05486e+06	4.89884e+06	7389253	7.85409e+06	7966100	7864083	8437435		5390526	6342187	6653712	7302467	5.85297e+06	7769554	7750435	8.18973e+06	8269062	8666399	7.94464e+06	7.00405e+06	7499483	8243565		5501447	6.26184e+06	6.63314e+06	6.91177e+06	5.78138e+06	9096608	9090712	9045060	9124282	8978214	6911686	6.85781e+06	7288499	7793357		6.4181e+06	6.28012e+06	6.68204e+06	6446790	6301676	9078736	9170007
1.4		5154802	6.08155e+06	6028609	6065534	4892343	7377334	7.83457e+06	7977325	7882633	8437357		5396753	6.34723e+06	6617391	7331511	5.86653e+06	7783580	7756319	8.19625e+06	8263730	8665720	7.94109e+06	7.00634e+06	7.5169e+06	8.23715e+06		5.48442e+06	6.28624e+06	6606815	6911664	5778795	9099180	9105263	9026530	9132866	9010141	6.89198e+06	6842169	7.28252e+06	7.81586e+06		6.38196e+06	6.27087e+06	6.68503e+06	6.44959e+06	6303806	9093366	9176886
1.6		5.16094e+06	6071351	6033630	6076347	4906268	7381662	7.84896e+06	7963702	7.89397e+06	8446884		5.39262e+06	6312424	6.62389e+06	7332095	5894831	7766619	7754061	8.17733e+06	8.28754e+06	8654412	7949400	7015218	7521540	8.23906e+06		5495444	6.30472e+06	6.56364e+06	6.92305e+06	5821329	9098774	9094819	9047409	9112513	8992457	6.87969e+06	6830228	7.29538e+06	7.81183e+06		6417056	6305366	6682338	6447370	6.33068e+06	9091550	9184873
1.8		5.15168e+06	6.05818e+06	6.02178e+06	6.07181e+06	4.9041e+06	7.37755e+06	7855296	7.97246e+06	7870554	8444884		5399136	6352359	6658804	7311544	5.89997e+06	7756739	7744783	8180849	8.28269e+06	8657404	7.94152e+06	7.00666e+06	7.49883e+06	8.22023e+06		5.49719e+06	6.27079e+06	6604083	6929523	5819611	9088128	9100913	9037671	9118129	8990455	6887393	6.83277e+06	7279025	7796216		6405355	6.28698e+06	6.68039e+06	6.44545e+06	6339761	9090334	9169119
2		5.14225e+06	6.08521e+06	6.00897e+06	6.09154e+06	4.91265e+06	7.3952e+06	7844152	7.99283e+06	7893325	8458957		5.38822e+06	6.36603e+06	6.65311e+06	7.28886e+06	5.86247e+06	7782941	7.74989e+06	8.18595e+06	8.2927e+06	8665334	7948111	7015218	7490223	8.2436e+06		5462088	6.29104e+06	6.61162e+06	6.91149e+06	5826688	9079657	9091452	9030052	9131715	8989889	6883931	6.82842e+06	7274212	7815253		6.41507e+06	6.28513e+06	6656894	6.43188e+06	6.32948e+06	9099068	9160809
2.2		5176045	6062816	5987774	6.09153e+06	4902117	7374365	7855126	7.9776e+06	7.86971e+06	8462820		5395980	6332814	6.63809e+06	7.30298e+06	5863225	7782941	7750939	8.1662e+06	8289808	8655516	7938186	7004785	7.52988e+06	8256317		5490496	6309843	6.62381e+06	6.88352e+06	5.81358e+06	9083661	9100424	9040448	9120595	8988411	6.87717e+06	6904450	7281711	7825513		6.40702e+06	6.271e+06	6.653e+06	6.41133e+06	6344122	9085336	9157614
2.4		5165480	6059781	6.01738e+06	6107518	4.9077e+06	7.39194e+06	7.84344e+06	7982955	7.88182e+06	8441029		5388991	6.31962e+06	6642372	7331740	5888808	7775920	7.74659e+06	8184517	8303521	8657378	7.95377e+06	6998167	7493196	8233240		5.50019e+06	6279965	6616599	6896326	5.8264e+06	9101892	9103570	9036380	9143608	8993245	6887480	6837371	7.27338e+06	7.81506e+06		6423284	6.28798e+06	6.65669e+06	6.41127e+06	6.34239e+06	9105977	9184731
2.6		5.17174e+06	6105943	6.03214e+06	6.09481e+06	4917652	7.38288e+06	7.85163e+06	7.99627e+06	7879502	8460947		5395667	6.36425e+06	6654253	7315680	5896505	7776775	7754541	8.17503e+06	8.29833e+06	8644633	7951438	6.99886e+06	7517038	8.2499e+06		5483218	6.26987e+06	6.62779e+06	6.91752e+06	5.80921e+06	9084177	9110497	9033465	9110833	8971060	6.89784e+06	6828400	7.27822e+06	7805971		6411152	6.30287e+06	6.68425e+06	6.40682e+06	6.33261e+06	9088631	9191171
2.8		5.18348e+06	6.05067e+06	6.0269e+06	6091919	4.91998e+06	7.40138e+06	7850803	7979394	7.8757e+06	8464577		5416169	6.35896e+06	6.65502e+06	7334053	5.90598e+06	7.77344e+06	7.74913e+06	8183307	8284872	8652525	7.94339e+06	6986190	7.48455e+06	8243045		5.50284e+06	6306365	6.59052e+06	6922786	5.79374e+06	9090921	9111617	9029345	9129681	8968442	6.88865e+06	6.84128e+06	7287052	7831968		6393824	6.30256e+06	6699569	6433374	6347369	9100102	9177070
3		5144504	6089441	6.03511e+06	6092914	4918707	7.37369e+06	7.85198e+06	7.97944e+06	7873231	8457956		5.41113e+06	6329082	6655409	7288203	5888983	7.77203e+06	7.7547e+06	8.18115e+06	8275581	8665614	7.95802e+06	6.99239e+06	7.49414e+06	8240596		5.49349e+06	6321714	6591269	6912341	5783321	9090055	9105081	9037935	9119320	8997017	6893024	6826583	7289023	7.82405e+06		6421910	6296755	6.70016e+06	6.45845e+06	6358306	9108173	9169513
3.2		5.15256e+06	6.10912e+06	6042830	6092128	4.92957e+06	7.38568e+06	7838658	7975958	7.87625e+06	8455316		5.39693e+06	6.34622e+06	6.64064e+06	7322334	5.86375e+06	7.76782e+06	7.75382e+06	8.18268e+06	8.3032e+06	8660344	7.96609e+06	6978211	7.50183e+06	8.25252e+06		5464433	6270180	6.6204e+06	6920895	5.79796e+06	9079378	9099697	9046325	9134761	8968566	6877033	6.82505e+06	7.28761e+06	7824351		6.40388e+06	6296602	6.69378e+06	6441912	6341552	9096957	9164442
3.4		5.15645e+06	6060227	6.02798e+06	6088257	4.92231e+06	7.38606e+06	7852782	7971895	7883973	8457462		5.41484e+06	6360409	6643908	7.34168e+06	5.88843e+06	7774343	7765104	8.18546e+06	8.29239e+06	8663870	7.94616e+06	6.98565e+06	7505751	8252962		5.50215e+06	6306457	6.62988e+06	6.94318e+06	5.81118e+06	9090097	9099879	9030607	9105599	8977401	6.89963e+06	6834383	7286232	7.83888e+06		6437264	6.29772e+06	6696489	6438827	6336834	9097754	9185635
3.6		5.16462e+06	6.09118e+06	6.03509e+06	6.09521e+06	4929531	7.4007e+06	7.85111e+06	7980232	7879502	8471815		5.41657e+06	6.34131e+06	6669846	7334763	5.89317e+06	7.76722e+06	7766643	8.18259e+06	8283903	8657511	7.95871e+06	7.00801e+06	7514910	8.24859e+06		5489027	6.3214e+06	6.63316e+06	6931372	5814575	9083577	9103738	9017591	9130747	8984505	6.90021e+06	6.82673e+06	7291815	7838064		6.40847e+06	6298558	6.68455e+06	6442409	6.3514e+06	9096216	9176139
3.8		5.16322e+06	6.09763e+06	6.01764e+06	6.09713e+06	4921017	7396620	7.85232e+06	7973483	7888349	8452483		5420642	6.36004e+06	6663548	7.33193e+06	5.91777e+06	7771551	7.78064e+06	8.19388e+06	8282921	8661488	7.96228e+06	6997814	7502062	8.25864e+06		5491091	6286901	6632517	6.88677e+06	5.82311e+06	9082042	9100242	9037324	9121534	8993341	6947056	6832554	7280163	7834622		6430147	6.30512e+06	6.66766e+06	6446956	6345484	9112163	9191722
4		5.14609e+06	6.06797e+06	6.04319e+06	6.10609e+06	4.92882e+06	7394590	7860934	7977694	7.8836e+06	8471476		5.42237e+06	6.3786e+06	6.64123e+06	7323878	5893994	7.77608e+06	7752512	8.18251e+06	8278027	8659985	7.95141e+06	7016146	7.51938e+06	8.25127e+06		5.50161e+06	6296979	6613484	6904068	5.81526e+06	9087207	9091368	9045074	9130902	8961585	6.88646e+06	6.83865e+06	7293331	7827269		6.42323e+06	6.30043e+06	6.66666e+06	6447080	6.3499e+06	9106424	9189391
4.2		5178540	6086715	6.0283e+06	6089978	4.92932e+06	7398604	7845681	7980281	7.89037e+06	8457657		5.42984e+06	6.34625e+06	6.65491e+06	7325937	5876969	7760548	7754301	8.19051e+06	8291671	8670314	7981476	7.00755e+06	7.51315e+06	8256965		5475046	6.32163e+06	6.59557e+06	6.91492e+06	5835192	9085545	9098299	9021470	9118605	8988397	6898681	6.86027e+06	7287132	7.84825e+06		6424286	6.31777e+06	6679849	6.44832e+06	6349387	9091075	9172614
4.4		5161044	6093850	6023719	6.09883e+06	4942964	7403035	7861092	7997348	7.86626e+06	8481627		5425007	6.32975e+06	6664472	7.3584e+06	5.90453e+06	7760428	7764010	8179211	8.29281e+06	8647515	7.96513e+06	7.01027e+06	7506592	8.24134e+06		5496235	6.29485e+06	6.58711e+06	6923967	5.83576e+06	9108089	9113115	9034173	9133919	8978531	6920633	6.82784e+06	7.29411e+06	7.83731e+06		6422478	6.31128e+06	6693101	6.45731e+06	6.34498e+06	9097097	9171148
4.6		5.1783e+06	6.06251e+06	6.03186e+06	6.06246e+06	4.93258e+06	7402550	7.85451e+06	7987010	7.87319e+06	8472049		5.44286e+06	6380365	6670834	7350904	5926267	7.75945e+06	7.77514e+06	8180408	8.27561e+06	8668583	7966666	6.99932e+06	7.51332e+06	8259673		5516841	6305845	6.60949e+06	6.94013e+06	5.82762e+06	9082740	9099795	9037449	9125642	8975443	6.89995e+06	6837501	7289308	7849067		6425268	6.31831e+06	6.70041e+06	6462250	6.33472e+06	9102899	9184731
4.8		5.19101e+06	6.10068e+06	6029864	6.073e+06	4.93763e+06	7383700	7842454	7994707	7.85969e+06	8473938		5.43031e+06	6.38025e+06	6.63516e+06	7.32301e+06	5915470	7.77703e+06	7.74959e+06	8181706	8.264e+06	8661076	7.96031e+06	6.99713e+06	7.50537e+06	8262865		5489594	6.32257e+06	6.6213e+06	6937732	5.83468e+06	9087039	9108173	9034659	9126736	8985692	6.91518e+06	6.83181e+06	7292784	7844601		6.43879e+06	6.28937e+06	6.70094e+06	6.44527e+06	6.33804e+06	9104564	9168555
5		5.17479e+06	6.05401e+06	6039495	6.06677e+06	4929688	7.39099e+06	7828722	7.98451e+06	7.85976e+06	8473925		5434399	6343979	6652991	7.32015e+06	5.90914e+06	7781050	7770480	8.18182e+06	8279072	8654426	7963665	6993482	7.51713e+06	8275097		5501205	6.30761e+06	6630634	6945138	5.7816e+06	9076421	9101137	9030815	9129779	8987431	6892719	6.83994e+06	7.26863e+06	7.84645e+06		6418708	6.32432e+06	6.71e+06	6.4647e+06	6326925	9106984	9174799
5.2		5180506	6.09955e+06	6040435	6082648	4942221	7402042	7.86445e+06	7.96962e+06	7.88141e+06	8457553		5.44126e+06	6.35001e+06	6.65947e+06	7343197	5900916	7768856	7.76269e+06	8.17866e+06	8291033	8673884	7978581	6999093	7.5143e+06	8.25038e+06		5517111	6300025	6.6288e+06	6.93806e+06	5790119	9103682	9097614	9026752	9122501	8976863	6.90477e+06	6.85493e+06	7.2854e+06	7.83348e+06		6.43266e+06	6.31174e+06	6.71667e+06	6.46636e+06	6323032	9099277	9174517
5.4		5.18211e+06	6116885	6.0498e+06	6.08533e+06	4934018	7397704	7844225	7.97146e+06	7.8755e+06	8451210		5.43734e+06	6.37742e+06	6.67782e+06	7367626	5896583	7.77281e+06	7767990	8201048	8288035	8666333	7965116	6.98935e+06	7520476	8.276e+06		5492923	6334604	6.62537e+06	6.90863e+06	5.79973e+06	9091117	9094945	9020167	9125516	8979331	6.91813e+06	6.85338e+06	7.27571e+06	7854616		6.42136e+06	6322521	6.71352e+06	6454304	6.32023e+06	9106340	9182318
5.6		5172555	6.09413e+06	6048117	6.07577e+06	4.95189e+06	7399896	7850305	7.97713e+06	7898206	8470174		5450963	6372944	6.6386e+06	7.35465e+06	5.89707e+06	7767617	7762291	8.18201e+06	8.28018e+06	8660863	7952789	7010458	7.50772e+06	8.26977e+06		5512766	6.30833e+06	6595819	6.90697e+06	5830282	9099096	9104522	9032647	9110819	8984781	6890192	6.8617e+06	7.28563e+06	7.85515e+06		6.44278e+06	6.31987e+06	6.70053e+06	6.45857e+06	6.31189e+06	9107166	9179129
5.8		5.19458e+06	6.07641e+06	6032948	6.09435e+06	4950554	7.39328e+06	7.85673e+06	7976155	7.87988e+06	8469041		5.43493e+06	6.35663e+06	6.6419e+06	7311635	5909511	7.77408e+06	7757556	8.19499e+06	8301822	8671460	7.97926e+06	6.99066e+06	7.53227e+06	8.24825e+06		5515470	6.29772e+06	6.61902e+06	6.92082e+06	5.83124e+06	9089608	9095517	9020819	9121772	8974436	6.89693e+06	6844000	7285594	7.84262e+06		6441177	6.29356e+06	6668465	6453879	6323124	9111239	9184873
6		5.17594e+06	6.0957e+06	6.0279e+06	6106830	4959622	7396101	7852442	7.96398e+06	7.89415e+06	8467427		5445734	6.36673e+06	6672598	7343896	5.92556e+06	7.77132e+06	7768820	8187783	8277696	8649707	7989390	7000350	7.52472e+06	8.26209e+06		5493630	6.31572e+06	6629439	6945445	5823067	9082405	9091647	9026349	9118031	8975939	6.89521e+06	6.84802e+06	7.29689e+06	7837955		6.44114e+06	6.33517e+06	6675298	6411895	6.33974e+06	9111967	9193615
6.2		5179698	6.07794e+06	6.03017e+06	6.09485e+06	4.94706e+06	7403508	7852345	7960456	7.90613e+06	8473169		5.44341e+06	6.36737e+06	6.69058e+06	7.36947e+06	5.89506e+06	7.76776e+06	7779689	8.19306e+06	8306090	8665827	7.96411e+06	7003946	7.52045e+06	8.26476e+06		5.52011e+06	6.3263e+06	6.62145e+06	6949907	5.84587e+06	9099697	9089804	9028457	9118325	8969145	6.91045e+06	6864600	7266662	7.85113e+06		6.43395e+06	6.30859e+06	6675893	6.42594e+06	6345382	9099767	9197798
6.4		5186551	6.06432e+06	6029429	6.09612e+06	4948656	7.39605e+06	7.8569e+06	7.97739e+06	7913489	8475019		5.45616e+06	6353302	6.65483e+06	7.37006e+06	5.89863e+06	7.77575e+06	7761882	8.18718e+06	8.29015e+06	8655396	7.98141e+06	6.99477e+06	7512152	8246561		5525733	6.31128e+06	6.62596e+06	6.94757e+06	5832089	9102382	9096510	9030316	9128250	8956658	6.87825e+06	6.84148e+06	7.29045e+06	7860752		6434750	6324299	6702821	6419751	6.34482e+06	9123497	9176026
6.6		5.17768e+06	6116915	6.03554e+06	6.09408e+06	4961505	7.39795e+06	7868887	7.99513e+06	7883583	8475358		5446539	6.37023e+06	6.64531e+06	7.33631e+06	5.89994e+06	7770107	7.76324e+06	8197411	8.29059e+06	8661156	7973446	7004807	7518581	8257499		5.50496e+06	6317374	6.63683e+06	6.95275e+06	5.82347e+06	9114249	9091075	9022551	9136965	8943489	6.90536e+06	6851989	7.27299e+06	7.84963e+06		6442233	6.33707e+06	6.6918e+06	6.44322e+06	6345341	9106550	9188586
6.8		5191934	6.07777e+06	6.03699e+06	6.10776e+06	4.9545e+06	7399077	7.86236e+06	7988712	7.88945e+06	8461142		5449445	6.39432e+06	6.66536e+06	7.35539e+06	5914953	7.75718e+06	7777485	8191353	8.28158e+06	8659812	7971809	7.00194e+06	7507491	8264595		5.5244e+06	6344593	6626193	6.95371e+06	5.80566e+06	9085266	9106074	9007913	9117625	8971859	6.90797e+06	6858151	7.28508e+06	7865481		6.42922e+06	6319590	6716022	6.45175e+06	6.35764e+06	9092765	9179044
7		5189750	6.08917e+06	6.02281e+06	6.09622e+06	4954807	7.39248e+06	7862259	7989575	7.8981e+06	8475071		5.46021e+06	6.37912e+06	6679232	7.37699e+06	5.91681e+06	7.76436e+06	7.74821e+06	8.18643e+06	8298539	8682936	7.96406e+06	7.01509e+06	7.5228e+06	8.26697e+06		5539402	6328990	6.59882e+06	6.91435e+06	5793948	9111155	9094022	9037852	9129386	8977401	6889582	6.85231e+06	7281199	7863110		6.4491e+06	6336435	6719376	6.45285e+06	6341327	9085699	9183574
7.2		5178962	6.09037e+06	6.02975e+06	6.11222e+06	4959473	7.3889e+06	7864010	7.99029e+06	7879843	8471359		5.47737e+06	6.34052e+06	6.68467e+06	7372122	5912027	7771106	7776823	8.1764e+06	8294198	8648166	7966666	6.98913e+06	7.50347e+06	8.26554e+06		5.50533e+06	6.31009e+06	6.60955e+06	6.91422e+06	5810544	9098131	9093799	9015472	9132866	8963856	6.88745e+06	6880329	7271380	7.8414e+06		6.42845e+06	6330421	6708859	6.46117e+06	6342791	9111883	9175406
7.4		5.20437e+06	6.08073e+06	6.04268e+06	6.09953e+06	4966753	7390048	7.84492e+06	7.97247e+06	7.88811e+06	8474550		5.46084e+06	6.3921e+06	6.63223e+06	7379532	5885278	7768471	7.79268e+06	8196035	8285267	8650704	7.99133e+06	6989494	7.51277e+06	8254474		5.52608e+06	6.3496e+06	6.65624e+06	6.95167e+06	5813215	9096076	9089524	9027154	9138973	8956645	6.91161e+06	6.84468e+06	7274121	7.86857e+06		6.46522e+06	6327068	6.72348e+06	6458504	6358378	9107922	9185522
7.6		5181341	6115009	6037784	6107199	4965912	7390244	7843837	7.97894e+06	7888069	8466633		5.45516e+06	6.38863e+06	6.6662e+06	7337226	5.91333e+06	7756631	7.76435e+06	8.19134e+06	8282781	8672379	7990895	6.99002e+06	7531887	8.2637e+06		5550620	6.33343e+06	6.64535e+06	6.95229e+06	5834061	9085908	9100298	9034242	9129358	8962769	6.90442e+06	6858314	7276840	7.85856e+06		6419844	6.31256e+06	6722240	6453143	6351068	9104354	9182149
7.8		5185311	6.10137e+06	6020717	6.10013e+06	4969488	7388550	7.87032e+06	7.9789e+06	7900025	8472388		5.47026e+06	6358224	6.68508e+06	7376505	5928787	7780592	7768038	8.18635e+06	8298884	8665055	7992116	6994044	7.51311e+06	8.27865e+06		5514183	6301513	6.65034e+06	6.95379e+06	5.83355e+06	9095825	9111015	9034534	9107292	8967161	6897754	6872195	7.27644e+06	7855041		6.43858e+06	6.35365e+06	6.67966e+06	6.46207e+06	6.35433e+06	9109097	9178353
8		5.19023e+06	6096966	6031485	6.0852e+06	4963371	7.38784e+06	7863268	7989649	7.89977e+06	8497939		5.46999e+06	6377959	6685073	7.36109e+06	5.92984e+06	7.76012e+06	7775968	8192905	8.2911e+06	8649362	7.96841e+06	7002766	7514887	8.26503e+06		5.50602e+06	6.34084e+06	6.65311e+06	6963295	5.83575e+06	9092513	9108033	9023410	9123384	8979317	6.9181e+06	6863351	7278069	7.84271e+06		6.43308e+06	6333131	6690875	6.46788e+06	6.35437e+06	9097264	9174221
8.2		5180129	6.0983e+06	6032503	6077569	4964571	7393610	7860059	7.98541e+06	7910641	8470916		5.4704e+06	6408810	6665799	7395559	5.91549e+06	7.74872e+06	7770781	8.20176e+06	8.28566e+06	8660091	7.99147e+06	7.01458e+06	7.50657e+06	8256088		5.54051e+06	6.35482e+06	6.61288e+06	6.96199e+06	5.83558e+06	9091075	9086397	9033549	9130986	8972851	6899117	6850059	7.26497e+06	7866977		6.43929e+06	6.3496e+06	6.72771e+06	6457073	6.34179e+06	9113773	9188741
8.4		5.21234e+06	6085830	6033838	6.05955e+06	4963590	7399665	7863803	7966629	7.89893e+06	8482827		5.47478e+06	6369534	6660576	7.38369e+06	5894938	7.76732e+06	7789751	8.21299e+06	8.30396e+06	8660570	7.98413e+06	6994992	7536174	8268260		5.52493e+06	6.29217e+06	6622779	6950872	5826717	9101095	9094819	9027445	9103654	8960594	6.91438e+06	6853952	7.2659e+06	7.85662e+06		6442326	6.32746e+06	6.73148e+06	6.46629e+06	6336425	9106130	9189264
8.6		5.18928e+06	6.09635e+06	6022988	6065435	4984229	7.41801e+06	7875690	7.97979e+06	7887459	8491293		5.47411e+06	6371352	6691237	7.35771e+06	5.92326e+06	7772682	7766246	8189208	8295998	8665707	7991968	6990386	7516430	8274269		5.50998e+06	6336967	6645264	6936002	5836700	9102731	9091396	9020652	9125796	8977538	6.89928e+06	6.86376e+06	7.28706e+06	7.85559e+06		6448313	6.356e+06	6.71828e+06	6459085	6365550	9111379	9185465
8.8		5.18293e+06	6113143	6.02998e+06	6070219	4979137	7395501	7877456	7979887	7.91723e+06	8477664		5.4775e+06	6.38743e+06	6689384	7354324	5.93344e+06	7761750	7.78178e+06	8.20052e+06	8273811	8660065	7.9935e+06	7001828	7.51517e+06	8276957		5.54085e+06	6.3572e+06	6.64796e+06	6.92191e+06	5.83604e+06	9103487	9081094	9025490	9125053	8970922	6907527	6845235	7287884	7.87162e+06		6432950	6.32735e+06	6732559	6480721	6.34151e+06	9123132	9188162
9		5192258	6.09245e+06	6015042	6083483	4.96087e+06	7.40288e+06	7.86552e+06	7.96562e+06	7902907	8499873		5491026	6.38426e+06	6.66882e+06	7378404	5.9301e+06	7.77133e+06	7762567	8214308	8.28681e+06	8659878	7980774	6996028	7512713	8286683		5.50893e+06	6.34494e+06	6645889	6947385	5813572	9111085	9104074	9018948	9146222	8962149	6913324	6.85754e+06	7279981	7.85282e+06		6428958	6.36483e+06	6.75452e+06	6483883	6.34401e+06	9107950	9192004
9.2		5.18557e+06	6097683	6.03726e+06	6.09755e+06	4.96126e+06	7.39727e+06	7866588	7974554	7903774	8474694		5.47346e+06	6356665	6.67416e+06	7398373	5929696	7.75185e+06	7766643	8197752	8291390	8678083	8.00093e+06	7.00529e+06	7525928	8256927		5521197	6314057	6642319	6.96518e+06	5.79667e+06	9091047	9089301	9012744	9121576	8961158	6913870	6.84639e+06	7273040	7.86259e+06		6.45064e+06	6349428	6743351	6.45979e+06	6.33265e+06	9100773	9186976
9.4		5.18349e+06	6105325	6.02608e+06	6102106	4.94723e+06	7.42204e+06	7.85899e+06	7.97485e+06	7913966	8488827		5.47549e+06	6.38651e+06	6.68741e+06	7389230	5918934	7.75796e+06	7.79067e+06	8.20957e+06	8298360	8685137	7.99621e+06	7003174	7514513	8.2639e+06		5.54448e+06	6349633	6653044	6953691	5.82386e+06	9089259	9087891	9026544	9125039	8983649	6.89951e+06	6849647	7274121	7869398		6.43662e+06	6.35373e+06	6739538	6475772	6332814	9135659	9194731
9.6		5181781	6.09304e+06	6.02037e+06	6116875	4949758	7.41203e+06	7869532	7.99661e+06	7.90175e+06	8491672		5.4719e+06	6407933	6.69871e+06	7327482	5.89942e+06	7.758e+06	7781014	8205925	8304927	8665135	7.98914e+06	6993449	7.51043e+06	8.27638e+06		5.53131e+06	6.35548e+06	6.61058e+06	6975109	5818183	9081247	9095224	9044518	9117036	8963264	6895247	6838746	7281051	7.85248e+06		6.45815e+06	6350699	6.74906e+06	6.46688e+06	6330145	9107516	9194901
9.8		5.19503e+06	6114111	6.02031e+06	6.11142e+06	4945298	7403427	7.87817e+06	7984446	7.90333e+06	8496894		5.47742e+06	6.37051e+06	6.676e+06	7.37218e+06	5931553	7743703	7.77209e+06	8189574	8.302e+06	8666333	8.01466e+06	6994882	7524968	8293126		5.52615e+06	6325249	6621384	6960627	5851236	9097139	9087849	9019613	9112303	8959163	6.92856e+06	6844509	7.28924e+06	7.85808e+06		6.43545e+06	6.37308e+06	6.73133e+06	6477196	6.35101e+06	9096244	9185677
10		5.21085e+06	6113542	6030536	6.09667e+06	4969979	7.38371e+06	7.87716e+06	7.96812e+06	7913477	8477130		5491054	6.36451e+06	6.65832e+06	7388285	5934906	7766607	7781592	8201086	8.29073e+06	8661714	8006932	7.00438e+06	7525916	8.26969e+06		5.55027e+06	6.33131e+06	6621511	6968568	5.84669e+06	9075905	9101011	9034534	9127072	8967299	6.89874e+06	6864437	7.28622e+06	7876847		6439179	6.33772e+06	6.71611e+06	6433229	6337919	9116952	9190705
10.2		5181835	6.0676e+06	6.02432e+06	6.1055e+06	4967551	7.42935e+06	7868753	7979887	7922432	8497352		5.49051e+06	6405252	6.69092e+06	7.41118e+06	5934339	7.76221e+06	7.76692e+06	8190293	8290880	8678043	8001052	7004189	7510119	8.26722e+06		5527563	6.38807e+06	6.64541e+06	6979190	5.83614e+06	9095965	9091494	9011166	9137653	8963856	6.89126e+06	6.84655e+06	7.2786e+06	7848387		6.4587e+06	6.34693e+06	6.70296e+06	6432112	6.3454e+06	9114907	9189094
10.4		5197240	6127051	6.00736e+06	6.09151e+06	4.98557e+06	7.3968e+06	7.85565e+06	7977017	7892825	8491267		5482252	6385569	6.71557e+06	7.38902e+06	5.92902e+06	7760404	7.77216e+06	8207088	8295398	8655489	8.0042e+06	7.00571e+06	7531102	8278473		5523969	6.33588e+06	6656406	6975010	5844023	9097153	9081219	9019461	9109811	8963994	6.90122e+06	6.85984e+06	7.29024e+06	7.86542e+06		6.43967e+06	6339556	6.71305e+06	6431719	6.32518e+06	9123090	9182770
10.6		5.18492e+06	6.08256e+06	6009223	6105684	4.99265e+06	7408415	7.86468e+06	7974382	7908881	8487431		5.48323e+06	6361794	6663909	7375504	5.89635e+06	7.74291e+06	7.76777e+06	8194773	8299944	8681229	8.00723e+06	7002457	7.53161e+06	8278830		5541029	6.3323e+06	6655483	6950455	5835772	9091326	9095797	9021858	9102983	8955599	6909743	6871021	7.27177e+06	7859889		6466049	6354973	6.73472e+06	6.4584e+06	6312128	9122081	9207983
10.8		5181871	6120259	5993569	6103521	4983175	7398500	7870408	7992930	7.91666e+06	8499206		5.49456e+06	6.39754e+06	6685807	7.38735e+06	5.91597e+06	7754217	7781315	8.19794e+06	8.29936e+06	8678069	7999484	7.0026e+06	7.53303e+06	8295066		5.54435e+06	6.36122e+06	6.65309e+06	6.9538e+06	5807170	9099781	9106676	9026502	9130817	8956892	6925946	6861147	7.28012e+06	7851337		6449401	6336517	6.74225e+06	6469569	6.31922e+06	9099739	9184647
11		5.19881e+06	6.13578e+06	6027443	6066457	4.98335e+06	7406579	7873158	7.99769e+06	7920792	8494688		5.48992e+06	6397254	6.71063e+06	7401777	5.9381e+06	7.75323e+06	7766956	8.20714e+06	8.30454e+06	8674617	8.00178e+06	6.99463e+06	7527075	8.2797e+06		5521468	6361568	6624903	6.96928e+06	5805638	9094386	9091522	9023216	9116182	8963540	6898419	6929315	7.27008e+06	7865384		6.46941e+06	6374547	6734988	6469569	6.33283e+06	9111029	9183645
11.2		5193022	6100193	6034184	6049563	5000305	7.41242e+06	7866430	7965165	7.89182e+06	8499102		5.48949e+06	6366926	6.71255e+06	7396931	5.9418e+06	7757508	7762964	8200341	8.30099e+06	8668250	8.02186e+06	6.99363e+06	7.54168e+06	8292590		5539542	6.32893e+06	6642891	6979894	5.81908e+06	9106508	9094763	9038754	9112121	8971597	6.89479e+06	6.85349e+06	7273188	7.85803e+06		6432805	6342627	6749084	6477633	6332589	9116714	9187372
11.4		5.19166e+06	6.11385e+06	6.02823e+06	6.07608e+06	4.99127e+06	7.41159e+06	7.87563e+06	7.99624e+06	7891520	8491985		5.50269e+06	6394226	6.68753e+06	7369339	5940471	7.76138e+06	7.7732e+06	8.19456e+06	8292143	8665574	8.01084e+06	7.01267e+06	7.52939e+06	8.27349e+06		5533616	6.35607e+06	6648549	6.98848e+06	5836768	9096859	9082084	9016012	9130172	8957360	6.91287e+06	6855666	7.27648e+06	7.86498e+06		6.46875e+06	6.37144e+06	6.74949e+06	6465530	6.36315e+06	9138439	9196215
11.6		5202900	6103860	6.02741e+06	6.08816e+06	4.99069e+06	7403300	7866953	7.97567e+06	7928027	8503009		5510939	6406242	6676042	7401396	5.90491e+06	7.74879e+06	7771467	8212373	8304454	8682523	8.02011e+06	7.02511e+06	7518979	8298386		5535756	6.37043e+06	6669400	6.98134e+06	5.8441e+06	9089915	9104312	9037255	9131701	8972906	6914143	6.85323e+06	7293069	7.86276e+06		6432950	6348834	6.75144e+06	6.4692e+06	6350453	9113465	9185127
11.8		5179375	6.09566e+06	6.02369e+06	6093581	4.99505e+06	7411857	7865238	7993732	7.91328e+06	8504133		5.4752e+06	6394648	6.72078e+06	7427109	5905466	7.76002e+06	7.77488e+06	8225295	8279429	8672072	8.01199e+06	7005160	7515284	8.28184e+06		5.56456e+06	6330963	6.64914e+06	6993460	5855663	9077774	9087598	9015956	9120245	8958887	6908018	6853616	7.30212e+06	7.85722e+06		6.45934e+06	6.35965e+06	6764373	6.48e+06	6.35043e+06	9121156	9193869
12		5211185	6.11882e+06	6031910	6.10337e+06	4996716	7.40838e+06	7847647	7998916	7.90305e+06	8505963		5510063	6363528	6718030	7.437e+06	5918407	7758433	7.78773e+06	8.22902e+06	8308915	8673138	7.99476e+06	6998608	7523131	8.28264e+06		5538336	6.35673e+06	6.62453e+06	6984935	5.85756e+06	9095462	9092555	9024145	9114277	8954210	6916426	6851208	7285765	7.87626e+06		6.43863e+06	6.37449e+06	6.74926e+06	6468354	6347748	9109167	9181189
12.2		5199759	6.09326e+06	6.02463e+06	6102066	5003851	7405124	7881975	7.98026e+06	7893618	8495732		5516710	6406778	6.69985e+06	7.39451e+06	5.93523e+06	7.74111e+06	7.76578e+06	8.20053e+06	8.2824e+06	8682376	8020931	7016610	7.52753e+06	8278830		5.52569e+06	6372564	6628297	6.94721e+06	5.8616e+06	9097866	9087207	9024228	9135112	8964545	6901156	6.87363e+06	7.27444e+06	7860825		6469081	6.37771e+06	6728398	6.48431e+06	6355086	9115187	9195848
12.4		5.18744e+06	6.09386e+06	6.01962e+06	6.1051e+06	4997763	7.41312e+06	7.8632e+06	7.9894e+06	7.9149e+06	8486035		5.50849e+06	6418935	6669145	7.37762e+06	5945521	7762423	7787400	8.21556e+06	8.29549e+06	8672845	8007908	7.02414e+06	7.5274e+06	8.29846e+06		5547793	6335801	6628223	6974999	5844468	9084624	9078513	9042184	9115468	8949398	6.90145e+06	6877142	7284182	7.87452e+06		6.45746e+06	6366700	6712050	6473247	6.34843e+06	9119684	9187781
12.6		5205709	6.13189e+06	6028609	6095612	5003684	7409073	7.88548e+06	8009305	7.91973e+06	8498214		5.50632e+06	6376623	6.70217e+06	7391489	5919012	7.7633e+06	7.77706e+06	8209629	8298271	8667065	8018320	6984957	7.5296e+06	8.30765e+06		5543302	6364647	6.63641e+06	6978486	5846956	9092821	9104997	9019932	9129583	8961254	6.91138e+06	6868413	7.27943e+06	7855272		6.45228e+06	6.37734e+06	6.74247e+06	6.46669e+06	6.34485e+06	9121450	9220135
12.8		5201874	6115318	6033986	6.09214e+06	5.01778e+06	7419509	7877346	7.99563e+06	7.91947e+06	8508513		5.53663e+06	6.39555e+06	6.71885e+06	7.41328e+06	5.90902e+06	7735275	7.77017e+06	8221420	8291569	8655809	8007599	7018544	7531828	8.30122e+06		5.53354e+06	6.37364e+06	6654486	6972833	5823685	9115327	9097740	9027750	9131519	8952601	6.90214e+06	6.86826e+06	7.28246e+06	7.86172e+06		6454978	6361158	6757632	6462966	6.34276e+06	9132249	9195622
13		5223582	6118522	6.03353e+06	6.10338e+06	5.01428e+06	7401477	7.87696e+06	8006895	7898133	8504290		5529758	6413732	6704698	7431647	5952944	7.75777e+06	7.78587e+06	8195341	8.30063e+06	8655809	8.02625e+06	7006076	7.52883e+06	8313097		5563352	6.37494e+06	6670983	6991014	5817874	9099711	9089399	9021678	9139352	8965729	6915388	6857869	7269936	7.86964e+06		6.45249e+06	6361599	6762376	6.44435e+06	6348752	9151522	9191990
13.2		5.17768e+06	6139310	6.01945e+06	6.10087e+06	5.01156e+06	7.41457e+06	7872720	7990315	7905472	8524285		5518277	6.39907e+06	6680136	7420376	5934153	7.76385e+06	7772983	8200745	8292692	8657205	8028744	7002203	7.53262e+06	8.28888e+06		5516841	6.34131e+06	6659292	6.9932e+06	5.8148e+06	9109321	9095140	9035408	9131786	8963292	6.89004e+06	6.87155e+06	7288647	7861226		6470130	6358378	6776150	6439365	6.36436e+06	9116910	9197601
13.4		5.2052e+06	6109672	6039238	6115368	5.02196e+06	7420029	7876725	7986320	7920682	8498697		5.52785e+06	6.36918e+06	6705210	7.38944e+06	5955149	7754301	7.77785e+06	8.19886e+06	8.28093e+06	8663657	8008242	7013020	7528538	8298986		5.53136e+06	6373201	6.63723e+06	7004509	5835617	9090223	9089943	9008398	9125796	8962232	6.9239e+06	6877751	7.28564e+06	7.85686e+06		6.44487e+06	6.36633e+06	6.76262e+06	6465457	6361291	9120007	9197996
13.6		5206123	6.10493e+06	6031900	6111617	5.00999e+06	7.41291e+06	7878211	7.9869e+06	7897230	8520762		5.52331e+06	6.39428e+06	6.72126e+06	7.41395e+06	5.94707e+06	7.75197e+06	7.78393e+06	8226511	8298258	8652020	8021748	7.00464e+06	7.53648e+06	8283189		5567797	6383635	6646387	6.99179e+06	5.84588e+06	9110469	9088994	9023341	9125572	8965343	6.91808e+06	6874880	7.27835e+06	7859646		6.4685e+06	6371506	6.76109e+06	6476749	6363056	9107404	9186976
13.8		5.19882e+06	6.12916e+06	6.03448e+06	6.10732e+06	5021453	7.4013e+06	7.88144e+06	7.97969e+06	7908624	8528217		5.52986e+06	6.41472e+06	6.68904e+06	7.43318e+06	5925798	7744915	7778340	8.22003e+06	8291620	8670634	8.03477e+06	7010149	7.5317e+06	8299944		5549637	6351775	6673576	7009288	5.85069e+06	9112303	9092751	8991642	9130298	8965963	6.92522e+06	6880993	7.26389e+06	7855515		6461897	6387277	6.77685e+06	6475502	6351580	9096132	9212924
14		5.20833e+06	6097713	6.03161e+06	6063937	5028643	7408496	7868376	7991203	7910812	8487105		5526060	6.38912e+06	6.69262e+06	7430501	5.91969e+06	7766090	7.77173e+06	8207328	8.30259e+06	8671833	8.0215e+06	7008482	7530739	8.28592e+06		5.53915e+06	6.37176e+06	6.6836e+06	6.98277e+06	5852466	9083508	9100718	9011899	9144704	8946814	6897427	6879731	7277830	7861955		6.46995e+06	6.36275e+06	6759864	6481792	6.33614e+06	9126567	9200032
14.2		5186344	6089411	6031821	6.07211e+06	5.02052e+06	7.42129e+06	7.85275e+06	7995608	7.91685e+06	8509311		5529795	6.43067e+06	6715659	7390809	5.93744e+06	7.75475e+06	7.77285e+06	8212145	8298654	8676270	8016984	6996811	7541847	8327820		5571672	6390478	6.67057e+06	6.9562e+06	5.86016e+06	9110077	9077830	9014225	9115622	8944368	6920327	6880525	7274428	7.84931e+06		6461793	6.36846e+06	6737568	6495782	6314414	9121576	9203257
14.4		5.19901e+06	6120459	6021201	6.09245e+06	5041653	7425200	7861542	7980589	7919654	8518693		5.5447e+06	6.42888e+06	6725500	7.41025e+06	5.94772e+06	7757232	7.785e+06	8.21637e+06	8.30173e+06	8659626	8028509	6998663	7524383	8.311e+06		5545472	6.37955e+06	6.65512e+06	6975241	5.83786e+06	9100452	9110567	9030524	9120189	8941209	6913444	6.87692e+06	7.26456e+06	7849055		6.4635e+06	6377229	6.7422e+06	6.46987e+06	6.31563e+06	9121086	9195805
14.6		5.20939e+06	6102136	6.02657e+06	6.09307e+06	5032642	7417624	7.87655e+06	8013706	7.91499e+06	8521089		5535616	6.39025e+06	6.7157e+06	7438864	5.94568e+06	7.75232e+06	7.78304e+06	8212373	8.28867e+06	8681603	8034432	7012755	7523915	8296649		5541908	6338359	6.64037e+06	7.01395e+06	5848079	9100088	9099445	9019308	9121072	8961213	6.91299e+06	6872499	7264412	7.86535e+06		6479962	6387987	6765275	6.49306e+06	6320642	9119810	9196017
14.8		5.1885e+06	6.14251e+06	6.03483e+06	6089779	5039002	7420989	7876092	7.99114e+06	7912621	8519020		5.54189e+06	6.42582e+06	6.7031e+06	7431809	5.92549e+06	7.74734e+06	7.78229e+06	8.21354e+06	8289438	8675510	8014448	7.01577e+06	7523599	8303125		5.56187e+06	6.39078e+06	6.63352e+06	6.99474e+06	5857834	9097628	9090879	9017632	9125922	8955228	6912494	6871010	7278399	7.88502e+06		6.46549e+06	6394267	6772473	6489638	6.33158e+06	9145913	9205436
15		5209978	6.13492e+06	6.03584e+06	6109004	5.03596e+06	7423719	7.8878e+06	8.00437e+06	7936077	8517332		5559687	6.42068e+06	6.73551e+06	7.41424e+06	5.92137e+06	7.75771e+06	7778364	8.20862e+06	8308698	8664735	8026725	7.01272e+06	7515787	8303125		5529272	6392187	6.66941e+06	7002898	5.85883e+06	9110049	9087207	9037504	9115327	8953852	6919704	6852195	7268765	7884729		6481657	6.40154e+06	6.77992e+06	6.48418e+06	6341839	9129863	9184647
15.2		5.21599e+06	6107578	6036567	6105674	5039417	7412562	7.89691e+06	8011184	7919862	8527732		5545575	6.40018e+06	6.73243e+06	7.38721e+06	5.92611e+06	7.75336e+06	7.77237e+06	8220990	8300723	8669768	8026453	7022092	7528690	8.32099e+06		5548832	6351252	6680636	6.9996e+06	5834815	9096188	9084931	9027570	9111967	8965715	6.92022e+06	6.87188e+06	7286984	7.85889e+06		6.46893e+06	6378370	6.78016e+06	6.44484e+06	6338103	9118563	9214949
15.4		5.19902e+06	6148560	6.03825e+06	6110719	5.03761e+06	7417890	7.87749e+06	7987454	7919238	8520893		5.54942e+06	6395843	6738874	7438528	5.94014e+06	7.76144e+06	7.79328e+06	8218990	8300276	8660184	8.0155e+06	7006771	7.52018e+06	8.31147e+06		5.56436e+06	6.37449e+06	6684679	6998608	5.82566e+06	9112499	9090195	9024838	9137189	8944877	6903043	6880699	7293160	7.8804e+06		6484840	6385919	6766016	6446355	6363990	9125319	9186849
15.6		5.21925e+06	6102893	6030052	6106940	5044420	7427248	7.88089e+06	8.00671e+06	7908111	8505166		5564083	6432495	6.69564e+06	7.45943e+06	5941880	7763445	7.78063e+06	8.22945e+06	8.29885e+06	8688540	8032858	6.99322e+06	7.53291e+06	8.31873e+06		5.54441e+06	6.38366e+06	6675011	6978937	5829644	9110875	9087248	9014405	9123553	8958199	6.91882e+06	6875989	7280277	7863949		6462281	6.38629e+06	6790107	6.46241e+06	6.34498e+06	9127787	9194957
15.8		5.18084e+06	6119051	6039248	6.10609e+06	5046162	7.42623e+06	7.89118e+06	8013669	7942920	8529462		5544864	6405386	6.70877e+06	7460724	5922595	7.74141e+06	7.78045e+06	8.23026e+06	8305860	8668290	8033304	6995014	7.53744e+06	8315976		5555405	6348998	6.65725e+06	6.98277e+06	5845678	9106984	9094162	9017341	9129288	8970467	6915956	6884018	7.288e+06	7859403		6486359	6390962	6771936	6.46912e+06	6.35636e+06	9132613	9214156
16		5.20522e+06	6.13279e+06	6024835	6114560	5024249	7.41707e+06	7895265	7991080	7926643	8542816		5.54999e+06	6.42102e+06	6743190	7.44676e+06	5924040	7.75228e+06	7791017	8.22276e+06	8291926	8668383	8.02072e+06	6.99575e+06	7.54254e+06	8.31738e+06		5.57519e+06	6.3893e+06	6657976	7.00501e+06	5.85693e+06	9112835	9091186	9019225	9119586	8971115	6911686	6.87878e+06	7.27668e+06	7.86467e+06		6472582	6392218	6.76679e+06	6472291	6354676	9125824	9202677
16.2		5.21462e+06	6110330	6045879	6.1087e+06	5035106	7433338	7867415	8.01534e+06	7920327	8534641		5.56217e+06	6437026	6.74047e+06	7.41468e+06	5.92557e+06	7.75329e+06	7.78881e+06	8221699	8.27614e+06	8689848	8035436	7.00783e+06	7.54302e+06	8.32386e+06		5554768	6387843	6.66741e+06	7025542	5.8526e+06	9104396	9086816	9015416	9131112	8960043	6898517	6.88112e+06	7.26796e+06	7877748		6.48938e+06	6.39843e+06	6745676	6.49518e+06	6364729	9141094	9195056
16.4		5.19187e+06	6130809	6028846	6114560	5.03602e+06	7.42469e+06	7.86611e+06	8000348	7.90086e+06	8510854		5.55383e+06	6423935	6.71557e+06	7438574	5.95216e+06	7.74362e+06	7785713	8233354	8.31192e+06	8675443	8025462	7.01294e+06	7.53803e+06	8306435		5556323	6371126	6.68427e+06	7021915	5858474	9090656	9083382	9023535	9117905	8977580	6.92081e+06	6.86717e+06	7280288	7863706		6476593	6.39294e+06	6768809	6499939	6352072	9134957	9205407
16.6		5.20949e+06	6113063	6.04625e+06	6105634	5034894	7409108	7.88729e+06	8.02102e+06	7.92408e+06	8521207		5.55727e+06	6.40304e+06	6.71627e+06	7456113	5945932	7.75194e+06	7805355	8221572	8313711	8669662	8.02741e+06	7010690	7.52911e+06	8.33028e+06		5.58879e+06	6368045	6683264	7.02617e+06	5.8594e+06	9119124	9080884	9019114	9126133	8938820	6903403	6.87212e+06	7291120	7859354		6.47915e+06	6.40604e+06	6.77861e+06	6494459	6.36401e+06	9120833	9191679
16.8		5185823	6.13286e+06	6022040	6114510	5039249	7412539	7.87928e+06	8.00671e+06	7.93995e+06	8540257		5557569	6432743	6.7463e+06	7.45179e+06	5.96032e+06	7744195	7798159	8.24558e+06	8299331	8669555	8.0216e+06	7014688	7538541	8.32294e+06		5552333	6.3975e+06	6.68088e+06	7.01933e+06	5.88177e+06	9105501	9088002	9012522	9119376	8960828	6.90574e+06	6.90165e+06	7284501	7.88247e+06		6.48144e+06	6390169	6772473	6490866	6345095	9121114	9203738
17		5212023	6.14746e+06	6021102	6121697	5047754	7422944	7.88742e+06	8016959	7922077	8529514		5.55685e+06	6.425e+06	6.74155e+06	7.44211e+06	5928201	7.74855e+06	7778051	8.22837e+06	8301745	8687846	8039466	6.99877e+06	7528421	8.33484e+06		5557850	6380735	6659642	7019008	5863535	9115944	9101543	9016455	9116182	8950099	6.93153e+06	6.89541e+06	7286722	7857556		6479338	6412132	6786909	6488649	6372492	9127184	9202804
17.2		5.21081e+06	6.13425e+06	6035885	6114001	5.05489e+06	7.42829e+06	7881061	8009515	7.94318e+06	8530838		5565124	6411678	6708336	7425767	5928875	7.7516e+06	7791741	8.21838e+06	8.29384e+06	8660331	8.04151e+06	7.00527e+06	7.52901e+06	8332639		5.57439e+06	6.36654e+06	6.65193e+06	7.01602e+06	5863826	9112065	9091284	9000210	9121716	8947501	6.91394e+06	6.88317e+06	7281256	7.85865e+06		6494417	6395719	6.81303e+06	6508020	6346498	9118143	9209356
17.4		5.21246e+06	6129010	6027680	6097932	5.05059e+06	7436083	7.89353e+06	8003831	7929987	8506656		5562930	6438175	6711847	7470604	5954267	7766234	7.7817e+06	8.23787e+06	8307496	8672525	8044813	7022125	7547089	8331152		5551378	6.41331e+06	6.67713e+06	6.9856e+06	5864214	9104200	9083033	9013118	9147810	8942953	6.90796e+06	6880329	7292670	7.86459e+06		6.46966e+06	6.41475e+06	6792347	6497928	6.33469e+06	9148007	9210842
17.6		5229331	6141001	6030694	6081246	5067766	7427306	7900782	8.01523e+06	7.93099e+06	8512018		5.58829e+06	6437647	6742151	7.44846e+06	5960854	7752992	7790728	8248694	8.30848e+06	8684283	8030231	7.02398e+06	7.54181e+06	8332806		5571531	6389994	6701371	6.99568e+06	5.84275e+06	9109895	9087221	9008495	9129288	8946086	6927751	6900589	7.27661e+06	7.88148e+06		6.48751e+06	6386423	6790376	6490377	6.31665e+06	9132936	9208025
17.8		5207654	6128700	6037942	6.08858e+06	5056621	7.41833e+06	7.90039e+06	8.01267e+06	7929950	8525740		5.57618e+06	6413453	6742494	7457518	5.97107e+06	7.75581e+06	7.78151e+06	8.22536e+06	8315080	8669888	8.0366e+06	7029823	7.54874e+06	8315259		5589050	6.38715e+06	6679679	7031162	5829480	9139478	9075389	9013201	9134157	8974850	6.91828e+06	6.87341e+06	7.28918e+06	7.86761e+06		6.49327e+06	6403365	6.79902e+06	6493480	6327477	9134873	9222247
18		5216448	6.13653e+06	6034253	6080580	5.04931e+06	7.42696e+06	7889044	8.01376e+06	7947227	8538603		5573183	6.42685e+06	6.75264e+06	7.42274e+06	5944297	7768808	7.7872e+06	8224649	8312624	8672619	8040607	6.99887e+06	7.54717e+06	8314146		5.55376e+06	6401891	6698642	7033420	5843752	9113255	9086132	9016607	9123118	8958020	6.91339e+06	6899662	7.27665e+06	7.88021e+06		6491293	6400067	6789956	6493407	6.33597e+06	9127100	9211267
18.2		5210257	6140661	6.03236e+06	6.10846e+06	5065913	7.43079e+06	7.89922e+06	8.00971e+06	7.94992e+06	8541320		5.5687e+06	6.45061e+06	6716460	7453025	5928807	7.76373e+06	7797580	8.22456e+06	8314287	8674257	8033874	7008758	7529861	8.306e+06		5580967	6.39652e+06	6661287	7031461	5.87167e+06	9115075	9087416	9023258	9122824	8939726	6.8975e+06	6890094	7.28181e+06	7.88634e+06		6.47644e+06	6430147	6768562	6.48652e+06	6335893	9143945	9205322
18.4		5200623	6.12459e+06	6041009	6105016	5.0419e+06	7.42422e+06	7894533	8005746	7923521	8545232		5.56899e+06	6.41932e+06	6.73059e+06	7477143	5.95384e+06	7761726	7.79424e+06	8.23122e+06	8.31082e+06	8673991	8041066	7007996	7542515	8.33155e+06		5.58453e+06	6380200	6664132	7.03962e+06	5.87251e+06	9107306	9091773	9013367	9109559	8947597	6.92785e+06	6.91591e+06	7274940	7.86027e+06		6479546	6.4036e+06	6.75845e+06	6495615	6.34836e+06	9131926	9217711
18.6		5218621	6149622	6035608	6.12565e+06	5.05342e+06	7.43966e+06	7.88001e+06	8.01519e+06	7.93925e+06	8521587		5.58458e+06	6432257	6.76235e+06	7.48112e+06	5.9607e+06	7739674	7793912	8233291	8302997	8685818	8.04432e+06	7020721	7548016	8.33049e+06		5550470	6397769	6.68798e+06	7.04592e+06	5867930	9097572	9088030	9011678	9122389	8945701	6937338	6912352	7290060	7.86626e+06		6.50297e+06	6420629	6.78883e+06	6488368	6366669	9130453	9203328
18.8		5206195	6.14177e+06	6022267	6109223	5041777	7424633	7895387	8001089	7928725	8528217		5.57264e+06	6.44753e+06	6742601	7.43415e+06	5975291	7.76216e+06	7785532	8235205	8.3153e+06	8681282	8051070	7.00924e+06	7.50955e+06	8339693		5577736	6.39748e+06	6694454	7041383	5870065	9110959	9102172	9004012	9129976	8939506	6914307	6910234	7278649	7865457		6.46852e+06	6.40079e+06	6794125	6450023	6.35797e+06	9135477	9211239
19		5.20985e+06	6.11342e+06	6032325	6.11063e+06	5053204	7448627	7913685	8015759	7928358	8521888		5585233	6454563	6707333	7466523	5953277	7763012	7.77013e+06	8204952	8.29823e+06	8677576	8.03576e+06	6.99708e+06	7470453	8336858		5589614	6374814	6701371	7.00836e+06	5861867	9092206	9096999	9026932	9120581	8955159	6915672	6892730	7.27509e+06	7.87132e+06		6486536	6.43539e+06	6789547	6.47108e+06	6367244	9136403	9210290
19.2		5.22159e+06	6.15725e+06	6.03872e+06	6.11987e+06	5.06157e+06	7.43718e+06	7.9e+06	8011975	7.94055e+06	8555363		5.56987e+06	6.41078e+06	6.73903e+06	7480507	5930585	7744255	7.79419e+06	8.22669e+06	8.30389e+06	8669169	8.05542e+06	7010679	7.52589e+06	8.30877e+06		5.55411e+06	6412638	6.69793e+06	6979454	5880826	9125572	9104606	9011581	9118802	8944258	6916131	6.89074e+06	7290915	7.86214e+06		6.47204e+06	6396461	6812741	6473257	6.36416e+06	9151143	9210885
19.4		5.21234e+06	6148360	6025951	6121827	5072368	7431763	7.89248e+06	8018246	7.93437e+06	8536963		5.58832e+06	6433219	6748548	7495563	5947753	7768026	7.78609e+06	8.22261e+06	8.31518e+06	8654519	8050188	7007930	7.55569e+06	8.33277e+06		5.59037e+06	6419534	6.65758e+06	7019196	5872987	9116252	9085001	9006862	9128671	8951515	6.9149e+06	6.90282e+06	7.27286e+06	7895070		6475533	6418295	6.79674e+06	6509992	6362194	9139689	9198576
19.6		5.22744e+06	6.1445e+06	6.03016e+06	6.11667e+06	5.08038e+06	7.41979e+06	7903151	8029289	7.92784e+06	8528374		5568491	6.44513e+06	6774247	7461154	5965729	7758133	7802638	8.2331e+06	8.31362e+06	8675963	8055430	7.01315e+06	7.5591e+06	8348589		5591523	6.38565e+06	6.66331e+06	7.00946e+06	5.86749e+06	9137161	9091117	9028208	9117639	8948010	6.90808e+06	6896664	7289046	7.8753e+06		6.4948e+06	6397625	6.81177e+06	6.49659e+06	6377702	9150749	9212910
19.8		5207690	6.17679e+06	6034955	6115009	5078614	7432863	7.9251e+06	8020337	7951352	8524220		5.57798e+06	6.44473e+06	6716396	7.45515e+06	5960923	7.76551e+06	7786966	8.22619e+06	8.32184e+06	8685884	8.05301e+06	7.01912e+06	7548579	8327564		5.5755e+06	6393927	6690055	7047124	5.84588e+06	9119432	9091005	9015638	9129527	8936569	6.9244e+06	6.90216e+06	7281142	7.86898e+06		6495959	6.41246e+06	6816013	6.50243e+06	6375513	9135126	9216578
20		5.21614e+06	6.13881e+06	6.03151e+06	6121038	5.08048e+06	7426704	7913220	8011394	7945914	8523237		5.60145e+06	6.41599e+06	6732730	7.45633e+06	5958550	7768772	7.79152e+06	8240393	8.29991e+06	8666359	8.05384e+06	7009917	7547699	8.33862e+06		5.58616e+06	6418367	6.70516e+06	7.0613e+06	5.8463e+06	9103193	9098732	9035381	9124688	8938161	6921737	6889974	7.28508e+06	7883364		6.49493e+06	6.41231e+06	6810884	6.50604e+06	6.35579e+06	9148106	9200994
20.2		5218621	6128460	6.01086e+06	6121517	5090729	7431230	7915189	8046836	7952789	8550474		5598175	6438713	6.78414e+06	7.47939e+06	5937204	7.77507e+06	7790523	8223180	8.32008e+06	8665454	8055877	7.01626e+06	7551419	8.34044e+06		5596180	6433074	6703013	7.02491e+06	5.84955e+06	9097055	9077467	9015098	9124843	8964159	6.91187e+06	6.89469e+06	7.28831e+06	7.88595e+06		6.49212e+06	6413649	6814015	6.5129e+06	6372348	9147178	9229990
20.4		5.20477e+06	6.1734e+06	5.99432e+06	6.11332e+06	5.08272e+06	7.43174e+06	7.9141e+06	8030268	7929399	8532005		5.59225e+06	6437875	6.74177e+06	7.48808e+06	5.93537e+06	7759695	7.78046e+06	8224915	8.32028e+06	8680109	8057530	7.0247e+06	7.53533e+06	8344891		5.58928e+06	6.39514e+06	6709008	7039699	5.85276e+06	9114403	9085266	9014184	9104466	8948834	6.92627e+06	6.90476e+06	7.28747e+06	7.86701e+06		6.50553e+06	6.39359e+06	6794222	6.5073e+06	6.35717e+06	9143524	9197897
20.6		5215835	6.136e+06	6.00013e+06	6122985	5082902	7.44006e+06	7904690	8007241	7.93332e+06	8548831		5.59179e+06	6418646	6725500	7.44846e+06	5961629	7.75323e+06	7785110	8.22416e+06	8308698	8678722	8062005	7.02952e+06	7.54029e+06	8345353		5568041	6.41793e+06	6.6979e+06	7.04488e+06	5882109	9113297	9070734	9008052	9144718	8944258	6.92537e+06	6.91767e+06	7263469	7.87737e+06		6485329	6.43313e+06	6797304	6514250	6379347	9133231	9236477
20.8		5.19791e+06	6163477	6006226	6.10772e+06	5.08011e+06	7434936	7.91194e+06	8.01962e+06	7937254	8532726		5.59394e+06	6465312	6.74724e+06	7.46431e+06	5963414	7.75775e+06	7.78861e+06	8.2143e+06	8297607	8682056	8047494	7.02245e+06	7.56922e+06	8.33256e+06		5598335	6426095	6.66076e+06	7.00224e+06	5887135	9121885	9102885	9032036	9142007	8946017	6.91646e+06	6.89983e+06	7287508	7875252		6.49947e+06	6395925	6781775	6.49515e+06	6368055	9150200	9207855
21		5.21782e+06	6166578	6.02233e+06	6.117e+06	5081508	7.42939e+06	7899366	8039131	7944098	8551669		5618586	6459998	6.76005e+06	7510458	5.97089e+06	7.7634e+06	7795251	8223383	8323388	8681216	8051554	7005513	7.53683e+06	8342760		5583532	6413990	6691141	7015903	5.88776e+06	9120175	9096957	9017757	9113941	8953591	6912516	6907822	7.28996e+06	7.88684e+06		6475315	6.42982e+06	6.80671e+06	6.50921e+06	6360932	9152000	9211777
21.2		5.21478e+06	6.12564e+06	6.03947e+06	6.12292e+06	5085158	7.44076e+06	7.89829e+06	8.00591e+06	7948516	8543341		5608846	6.42683e+06	6767133	7.49296e+06	5938720	7755586	7.79105e+06	8243527	8.31381e+06	8675310	8.0651e+06	7.02848e+06	7.54582e+06	8.35071e+06		5.57485e+06	6.42221e+06	6705178	7035158	5881098	9125207	9084136	9015070	9110105	8951144	6928626	6906938	7.2913e+06	7.87878e+06		6504057	6406015	6824388	6.49016e+06	6351324	9134817	9210219
21.4		5.2123e+06	6.15e+06	6025319	6.09957e+06	5.08803e+06	7434334	7.91469e+06	8.04273e+06	7.94707e+06	8533317		5602685	6.42352e+06	6709862	7472256	5952758	7.75626e+06	7.79091e+06	8.23703e+06	8327013	8666213	8.06156e+06	7005789	7554577	8342298		5.60319e+06	6.42867e+06	6.69969e+06	7035933	5.87297e+06	9102633	9074134	9013436	9129541	8948243	6918753	6903512	7.27143e+06	7877675		6515106	6416932	6822723	6494907	6326128	9156446	9221878
21.6		5212816	6165765	6024104	6086924	5.09788e+06	7429644	7.91318e+06	8.02983e+06	7949363	8545941		5.59754e+06	6.45653e+06	6.75618e+06	7.47274e+06	5974456	7762964	7788642	8222484	8.30373e+06	8688633	8071572	7.0222e+06	7544591	8363320		5.56995e+06	6423346	6704346	7053268	5881759	9110231	9107572	9027292	9126693	8951790	6.92661e+06	6.90323e+06	7272972	7870578		6.4838e+06	6406448	6835931	6471574	6.32625e+06	9139464	9199580
21.8		5224051	6.13355e+06	6.04201e+06	6.06585e+06	5.09917e+06	7446736	7900196	8.03203e+06	7943018	8547741		5.62425e+06	6431564	6750971	7.50211e+06	5.96442e+06	7.74777e+06	7.79328e+06	8.22741e+06	8.3319e+06	8681402	8067092	7020699	7.55863e+06	8.34849e+06		5586145	6410791	6.70786e+06	7059772	5857931	9112261	9097740	9021733	9126371	8948065	6.92839e+06	6921234	7.28657e+06	7.87666e+06		6494584	6.43115e+06	6810463	6.47578e+06	6335238	9134480	9222799
22		5219478	6161240	6025704	6085850	5098358	7.43904e+06	7.89039e+06	8.03301e+06	7.95802e+06	8546926		5.62378e+06	6414248	6.758e+06	7511743	5980557	7.75703e+06	7788244	8.22137e+06	8.31486e+06	8682536	8.07685e+06	7.02491e+06	7560896	8.35221e+06		5.61801e+06	6429382	6.66157e+06	7.06403e+06	5841691	9105389	9098732	9026571	9126287	8920743	6.913e+06	6897340	7.30524e+06	7886228		6496480	6.41869e+06	6.82529e+06	6.48314e+06	6.36475e+06	9151311	9198406
22.2		5207690	6.1519e+06	6034451	6101090	5.09588e+06	7.44185e+06	7908783	8.03111e+06	7948602	8526565		5.60968e+06	6459168	6.74207e+06	7507958	5.94859e+06	7.75682e+06	7.78703e+06	8.2284e+06	8.3366e+06	8668916	8079841	7.01272e+06	7.55588e+06	8.36175e+06		5576675	6445060	6676765	7064725	5.86137e+06	9119614	9081122	9017244	9140096	8959507	6.92147e+06	6.90601e+06	7283943	7874570		6.50783e+06	6.41853e+06	6.82394e+06	6495792	6.36036e+06	9123160	9216125
22.4		5.22911e+06	6.13448e+06	6031989	6.10084e+06	5.09332e+06	7429216	7.90715e+06	8032548	7940283	8569573		5608290	6451712	6746983	7.49065e+06	5.94507e+06	7767581	7804606	8.23021e+06	8.31308e+06	8667544	8065985	7.01268e+06	7569995	8365726		5592059	6.39322e+06	6.71411e+06	7034815	5874259	9119460	9105319	9016843	9148752	8946663	6.91202e+06	6.90477e+06	7298109	7878954		6.49279e+06	6.42118e+06	6831656	6.50002e+06	6.3794e+06	9123118	9228997
22.6		5233124	6.15292e+06	6021517	6119760	5101018	7431045	7905142	8043088	7950296	8534654		5.62479e+06	6.43409e+06	6759692	7476305	5981314	7764575	7797242	8237006	8.32216e+06	8680242	8.05118e+06	7017682	7.57399e+06	8367708		5.60236e+06	6.43608e+06	6.71463e+06	7.03733e+06	5886610	9121184	9086606	9022274	9128825	8945083	6.93171e+06	6892087	7291690	7872489		6514490	6.42778e+06	6.8059e+06	6.50549e+06	6.38174e+06	9122712	9230813
22.8		5.214e+06	6153650	6.04202e+06	6115288	5.11017e+06	7425038	7.91937e+06	8.03133e+06	7.95159e+06	8538800		5617303	6.4562e+06	6761109	7503661	5.98111e+06	7.7428e+06	7.7925e+06	8.23276e+06	8317537	8675737	8073091	7010458	7.57384e+06	8348615		5.5882e+06	6.43801e+06	6717389	7.04488e+06	5.88219e+06	9111911	9094302	9039046	9119446	8930943	6917169	6.91367e+06	7.28508e+06	7.87607e+06		6492678	6421166	6.79937e+06	6513081	6.3715e+06	9140953	9208407
23		5236114	6.13413e+06	6.03458e+06	6124973	5100796	7.4501e+06	7910335	8.03432e+06	7954951	8546913		5610599	6461181	6742376	7530189	5.99102e+06	7.7672e+06	7788280	8226562	8.32995e+06	8662766	8.06156e+06	7.01852e+06	7561918	8.37018e+06		5.58444e+06	6433850	6718970	7062004	5874968	9133273	9087472	9012605	9121128	8939314	6927357	6915530	7.28776e+06	7871004		6500846	6449256	6.80855e+06	6521393	6.3886e+06	9140251	9234106
23.2		5.21154e+06	6162765	6032859	6.1299e+06	5.11318e+06	7437543	7910213	8.02949e+06	7966272	8541714		5626533	6435226	6.74945e+06	7518090	5.97355e+06	7765645	7.79324e+06	8230008	8.33422e+06	8692091	8070128	7.02869e+06	7.55711e+06	8.35509e+06		5606726	6401623	6.71328e+06	7.06016e+06	5884325	9111449	9093617	9028443	9138313	8935704	6936703	6925454	7294152	7879173		6.49744e+06	6.43691e+06	6824107	6.51056e+06	6378319	9155025	9213249
23.4		5229557	6131279	6.04318e+06	6120908	5.10948e+06	7.46094e+06	7909822	8.0451e+06	7.96966e+06	8561057		5.63564e+06	6466734	6771936	7471500	5943475	7757340	7815495	8.23947e+06	8316347	8685404	8032077	7025951	7.55947e+06	8339411		5573136	6451163	6.67578e+06	7.06557e+06	5887359	9120371	9089943	9029844	9136207	8930943	6.91754e+06	6906054	7287485	7875313		6.49593e+06	6435174	6822442	6.52528e+06	6381753	9146700	9221892
23.6		5.2194e+06	6149021	6042919	6.11878e+06	5.10106e+06	7.45101e+06	7900428	8.02914e+06	7.97771e+06	8557335		5.63013e+06	6470743	6.77319e+06	7493149	5.98296e+06	7754037	7812025	8237995	8.32262e+06	8684017	8053057	7.02185e+06	7.55615e+06	8.35998e+06		5591655	6442264	6.68227e+06	7058584	5.87977e+06	9102396	9109811	9025781	9144114	8953632	6.92778e+06	6941982	7.30254e+06	7.87537e+06		6505256	6450945	6.83765e+06	6514657	6.38548e+06	9154138	9218236
23.8		5221408	6.15141e+06	6024519	6109562	5093307	7.4456e+06	7.90277e+06	8029698	7957703	8553851		5633325	6.43101e+06	6.73918e+06	7.49932e+06	5988118	7765032	7.80911e+06	8229552	8.31507e+06	8684630	8056598	7.0132e+06	7.55501e+06	8352186		5.60919e+06	6.39928e+06	6.70738e+06	7.05058e+06	5864292	9130004	9101263	9025781	9123455	8950896	6.92261e+06	6.92436e+06	7281939	7878832		6501242	6.45241e+06	6.84728e+06	6.52788e+06	6.38523e+06	9135701	9219114
24		5.2253e+06	6.13177e+06	6.03237e+06	6.11871e+06	5.10985e+06	7.45426e+06	7909602	8044304	7950861	8567071		5.62758e+06	6443113	6752365	7.52328e+06	5.99242e+06	7.76092e+06	7791029	8240710	8.31413e+06	8670740	8.07452e+06	7025575	7572771	8.34098e+06		5.58802e+06	6.43192e+06	6724816	7.03156e+06	5861673	9122922	9090069	9016427	9123847	8932452	6922371	6915290	7.28089e+06	7872489		6497428	6.45029e+06	6840739	6512580	6384448	9147937	9208620
24.2		5199372	6177937	6.04581e+06	6112734	5117968	7.44242e+06	7.91591e+06	8.04118e+06	7.95785e+06	8573880		5.63416e+06	6.46696e+06	6.78324e+06	7503136	5.98358e+06	7770348	7.80497e+06	8229425	8.33501e+06	8670527	8072767	7009034	7581929	8359294		5.60866e+06	6448655	6.72231e+06	7042513	5862866	9125768	9093561	9003210	9132221	8935704	6932532	6918502	7.28575e+06	7881244		6484996	6431895	6.84481e+06	6531648	6.38461e+06	9160457	9212357
24.4		5.23273e+06	6.14927e+06	6.02931e+06	6.11205e+06	5.11131e+06	7.44777e+06	7917929	8.05116e+06	7.96472e+06	8557296		5.64141e+06	6.44573e+06	6.7826e+06	7499051	5976224	7.7655e+06	7.80044e+06	8.24159e+06	8.32354e+06	8673911	8.07619e+06	7028595	7.55547e+06	8.36365e+06		5615992	6445775	6.71598e+06	7.06413e+06	5.87738e+06	9111995	9106130	9034950	9137035	8949631	6.94552e+06	6927368	7.27605e+06	7895314		6508166	6450883	6.82901e+06	6507071	6391281	9151283	9227848
24.6		5.21666e+06	6146527	6.02335e+06	6124793	5101463	7455138	7.91653e+06	8047792	7961120	8583437		5620728	6.433e+06	6.75932e+06	7510131	5.95879e+06	7768796	7.80465e+06	8.23493e+06	8323567	8669422	8058288	7023131	7568207	8387113		5.59768e+06	6425671	6.70517e+06	7087862	5887845	9131252	9104871	9021581	9130761	8944657	6940580	6.91706e+06	7.27318e+06	7887837		6.506e+06	6439303	6.82083e+06	6.51381e+06	6.37165e+06	9157867	9198293
24.8		5235346	6.18095e+06	6.04368e+06	6125133	5.11261e+06	7450472	7898951	8043299	7961132	8547964		5641938	6.4813e+06	6758748	7.53239e+06	5.95153e+06	7.76494e+06	7.80635e+06	8.23996e+06	8311268	8668130	8066955	7.0185e+06	7574477	8390326		5.58174e+06	6.4446e+06	6687308	7.08065e+06	5.89032e+06	9100983	9105851	9031162	9128994	8941484	6.93057e+06	6.92271e+06	7.28837e+06	7.88385e+06		6.53214e+06	6.44617e+06	6796140	6.48795e+06	6378360	9146236	9227295
25		5236864	6.15149e+06	6.037e+06	6115478	5102789	7444370	7910922	8.05495e+06	7.97442e+06	8572484		5638231	6466454	6795849	7528971	5.97777e+06	7.76205e+06	7.80637e+06	8241725	8315976	8666466	8.07811e+06	7.0116e+06	7566079	8.36654e+06		5604220	6461212	6.72607e+06	7.08917e+06	5.89627e+06	9109545	9104214	9015721	9110077	8944643	6.94061e+06	6.93077e+06	7.29519e+06	7.86699e+06		6.50372e+06	6.42547e+06	6.81595e+06	6471605	6.34597e+06	9139394	9228032
25.2		5.21528e+06	6.16701e+06	6.03342e+06	6089988	5110411	7467662	7915984	8062751	7.97629e+06	8570126		5.65859e+06	6436695	6788890	7.51062e+06	5.98156e+06	7752680	7.8083e+06	8233164	8.34243e+06	8676616	8075581	7.0081e+06	7.56097e+06	8.36687e+06		5591100	6439862	6729970	7074907	5883936	9117877	9096719	9006419	9114977	8952697	6.93726e+06	6912745	7.29609e+06	7883961		6529065	6.46628e+06	6.84587e+06	6.49324e+06	6332773	9152774	9192372
25.4		5.23476e+06	6181586	6026208	6.07811e+06	5.11655e+06	7.45248e+06	7907341	8.03366e+06	7.95369e+06	8563057		5.63749e+06	6.43695e+06	6754124	7512164	5.99341e+06	7.76528e+06	7815011	8240050	8303240	8670794	8.08031e+06	7.02334e+06	7561507	8364774		5.60091e+06	6436074	6.72621e+06	7066325	5884354	9118493	9082489	9028610	9131729	8935031	6950093	6909295	7.30585e+06	7883437		6.50662e+06	6.45045e+06	6831667	6.50624e+06	6.35781e+06	9132908	9229848
25.6		5228302	6147769	6.05419e+06	6088088	5.11479e+06	7449439	7910983	8.05789e+06	7956511	8579336		5.64513e+06	6.46092e+06	6.77686e+06	7.54246e+06	5963561	7774993	7.78592e+06	8.24216e+06	8336781	8691690	8087357	7020865	7.56291e+06	8385243		5.62641e+06	6.45249e+06	6.73426e+06	7031793	5864709	9112835	9088296	9022232	9141852	8945770	6.91637e+06	6.91794e+06	7304955	7888715		6.51534e+06	6.47189e+06	6.84553e+06	6508844	6.36319e+06	9160950	9210984
25.8		5224304	6179756	6034609	6.0926e+06	5107463	7.45586e+06	7924170	8.04203e+06	7963579	8556402		5.65428e+06	6.4272e+06	6794502	7526478	5964297	7.77573e+06	7.80927e+06	8245342	8.32604e+06	8689407	8103558	7.02197e+06	7.57255e+06	8380627		5.58559e+06	6.44117e+06	6.70884e+06	7059317	5.86285e+06	9121871	9088910	9010875	9128405	8952422	6.93589e+06	6917715	7.27765e+06	7892520		6.51502e+06	6447629	6.86006e+06	6519701	6354061	9139408	9224132
26		5233747	6.18359e+06	6037754	6.10482e+06	5.12222e+06	7.45048e+06	7.92968e+06	8.06499e+06	7957371	8553851		5676731	6469912	6777978	7537041	5.9832e+06	7.77485e+06	7793538	8258872	8327769	8683523	8.06061e+06	7033553	7.56153e+06	8393514		5.59834e+06	6.4238e+06	6690694	7085813	5.8693e+06	9113871	9086760	9016219	9128671	8948422	6932204	6.92097e+06	7295349	7891666		6508625	6.45331e+06	6848866	6527779	6382514	9156868	9241561
26.2		5209356	6145536	6049424	6121108	5126397	7455614	7.91947e+06	8056859	7.97968e+06	8548976		5651478	6482364	6.75512e+06	7.52327e+06	5.9936e+06	7751251	7.7981e+06	8.23935e+06	8344275	8673565	8089290	7020732	7567690	8404687		5.60026e+06	6465613	6716118	7088898	5.87777e+06	9099976	9095294	9015513	9132712	8941594	6.9351e+06	6911446	7.28813e+06	7889288		6.52635e+06	6.45647e+06	6.86395e+06	6.52387e+06	6386279	9126567	9222190
26.4		5240750	6.18528e+06	6.0252e+06	6111497	5126352	7463687	7949719	8067067	7983411	8574354		5635045	6453257	6778806	7509395	6.00074e+06	7.76087e+06	7811759	8245152	8.32678e+06	8680469	8.07792e+06	7014069	7563775	8366485		5.59035e+06	6449194	6.73021e+06	7094514	5.90434e+06	9102871	9085308	9024214	9137849	8940399	6926974	6915825	7298360	7882511		6.51625e+06	6.4734e+06	6864926	6.50786e+06	6.38336e+06	9155545	9210630
26.6		5230586	6175616	6048533	6.13508e+06	5.13446e+06	7440162	7949547	8.06438e+06	7974776	8567414		5.6566e+06	6477009	6.7961e+06	7551959	5.97883e+06	7.76138e+06	7799692	8236727	8.32261e+06	8687619	8083156	7010988	7570771	8392313		5622323	6418450	6726323	7078344	5901228	9126413	9084289	9017660	9131421	8943860	6944305	6921682	7293605	7.8786e+06		6511296	6456637	6.86686e+06	6534483	6376222	9148471	9218973
26.8		5225865	6171106	6052505	6120319	5124630	7.4633e+06	7924329	8.05112e+06	7.97182e+06	8578624		5.65832e+06	6.48097e+06	6.76869e+06	7.5498e+06	5962276	7.75691e+06	7795251	8252505	8.33704e+06	8675337	8084826	7009597	7577408	8.38162e+06		5628913	6459002	6.72478e+06	7.08056e+06	5.90128e+06	9118563	9081428	9023674	9129555	8958378	6941533	6942289	7289832	7884619		6525197	6480648	6.856e+06	6522072	6.39552e+06	9149343	9215799
27		5.2413e+06	6.17641e+06	6.04482e+06	6.1316e+06	5138077	7468569	7932033	8.04346e+06	7975613	8568019		5.65782e+06	6468427	6.76599e+06	7.55984e+06	5.99418e+06	7759803	7.79385e+06	8246980	8.33028e+06	8685911	8.08919e+06	7.02318e+06	7561119	8381684		5.5882e+06	6.45684e+06	6.70167e+06	7.07649e+06	5896690	9107152	9096887	9018630	9131659	8922867	6932543	6930639	7.28189e+06	7.89567e+06		6.51798e+06	6.45127e+06	6.81202e+06	6.53266e+06	6367316	9142821	9222700
27.2		5216962	6.15237e+06	6.03273e+06	6142112	5148940	7456113	7.93652e+06	8.04919e+06	7.97047e+06	8577108		5.66844e+06	6448427	6.7903e+06	7540405	6006009	7.75597e+06	7806708	8253610	8332101	8707900	8.09462e+06	7032136	7576278	8392584		5620577	6425733	6.69083e+06	7.05286e+06	5.89982e+06	9138060	9068978	9015250	9124814	8939122	6955106	6925793	7.28352e+06	7.89223e+06		6481584	6488347	6.82944e+06	6.53729e+06	6.39321e+06	9164230	9220291
27.4		5.2519e+06	6166899	6034797	6123085	5.13624e+06	7.47129e+06	7.93423e+06	8.02502e+06	7.97146e+06	8562899		5.68671e+06	6482000	6803072	7540182	5.99976e+06	7770107	7.80696e+06	8.24805e+06	8323247	8682776	8.09739e+06	7.01622e+06	7.57116e+06	8395928		5.62266e+06	6.43963e+06	6.7455e+06	7.05898e+06	5876211	9131814	9101543	9007996	9131701	8944300	6923344	6926843	7293639	7898658		6495709	6.45612e+06	6849755	6527737	6374732	9157332	9222076
27.6		5.22643e+06	6195058	6042830	6.11864e+06	5.13251e+06	7460910	7909174	8.06868e+06	7970763	8564702		5654035	6480149	6775967	7522593	5995902	7.752e+06	7.82497e+06	8.26504e+06	8.31758e+06	8674457	8085412	7.02245e+06	7.56932e+06	8402839		5.59269e+06	6.46747e+06	6.73329e+06	7.06988e+06	5.87372e+06	9106550	9101095	9023993	9138144	8961199	6.95139e+06	6934546	7298679	7884107		6530194	6.48295e+06	6864426	6532265	6386135	9158951	9206398
27.8		5.22562e+06	6163748	6046265	6130879	5.1248e+06	7.463e+06	7920706	8052945	7969877	8579270		5.65124e+06	6.45751e+06	6770012	7555129	5959393	7.76281e+06	7.81291e+06	8.25123e+06	8.3296e+06	8683216	8106844	7.02394e+06	7553497	8419123		5.62228e+06	6.43536e+06	6730719	7.09982e+06	5.88323e+06	9116602	9098467	9007775	9137428	8942019	6920622	6.91258e+06	7295087	7.88478e+06		6.51528e+06	6.46668e+06	6.86324e+06	6.52023e+06	6388790	9139605	9227139
28		5235093	6187419	6049642	6.13846e+06	5.12701e+06	7.4633e+06	7923399	8066532	7956302	8591723		5675506	6488930	6798511	7.53385e+06	5988305	7750675	7.80661e+06	8249126	8.32808e+06	8664017	8094293	7020047	7.56677e+06	8391965		5.62551e+06	6437999	6.74214e+06	7.072e+06	5.90301e+06	9119838	9105767	8998786	9139984	8935279	6937382	6937141	7.27908e+06	7875593		6.52629e+06	6.48581e+06	6.8652e+06	6.51725e+06	6390375	9157220	9221509
28.2		5208978	6182008	6.02224e+06	6120269	5.15342e+06	7.46144e+06	7922346	8.04404e+06	7977842	8597771		5664650	6.48078e+06	6801174	7534944	6009558	7740477	7804087	8.24966e+06	8328525	8691477	8079243	7035922	7.58202e+06	8387797		5597582	6475689	6.74192e+06	7.08869e+06	5.90306e+06	9107810	9113521	9010930	9142316	8927734	6927751	6917409	7292043	7.90563e+06		6.50172e+06	6.44938e+06	6881983	6.49024e+06	6.40401e+06	9145604	9236903
28.4		5.24372e+06	6175495	6.04565e+06	6.13382e+06	5143994	7451261	7918822	8050151	7971329	8588173		5671139	6.46758e+06	6.76271e+06	7.54229e+06	6.002e+06	7759887	7.81481e+06	8248872	8.34044e+06	8679802	8099324	7.01625e+06	7.58855e+06	8384495		5.62507e+06	6.47542e+06	6.72349e+06	7.10815e+06	5896291	9107222	9082531	9025628	9142821	8944739	6.93443e+06	6934393	7301155	7.87736e+06		6.51214e+06	6.46449e+06	6870369	6487483	6385178	9139998	9230089
28.6		5237171	6194152	6.04919e+06	6130069	5.13579e+06	7.4463e+06	7.91833e+06	8.04988e+06	7.97622e+06	8576080		5.68079e+06	6.47623e+06	6.77268e+06	7.56358e+06	6.01384e+06	7765044	7796578	8.24674e+06	8.3158e+06	8666160	8.09085e+06	7.029e+06	7.57071e+06	8397516		5.62067e+06	6442119	6688415	7069181	5.90836e+06	9113283	9094679	9000085	9142723	8946429	6.94184e+06	6934163	7.28507e+06	7899305		6524737	6.47354e+06	6.87727e+06	6509324	6391806	9138257	9227564
28.8		5.22596e+06	6.18037e+06	6048127	6.11606e+06	5.12883e+06	7.47101e+06	7.93119e+06	8055144	7.96385e+06	8586880		5.68611e+06	6.49186e+06	6802015	7.56181e+06	5.98059e+06	7760608	7803447	8.2605e+06	8339539	8694588	8.0965e+06	7019284	7583967	8404364		5.59839e+06	6.46582e+06	6.71855e+06	7069259	5904969	9121282	9087276	9016773	9150580	8952395	6998641	6920469	7.3105e+06	7891520		6.51656e+06	6471439	6876022	6520944	6.38224e+06	9160710	9232147
29		5244982	6.16961e+06	6.03092e+06	6.1265e+06	5146641	7465221	7930146	8062403	7.98183e+06	8600876		5700094	6.46127e+06	6.79814e+06	7521552	5980459	7.76203e+06	7810901	8262725	8326744	8691477	8092521	7020865	7.58228e+06	8424005		5624135	6.46707e+06	6.74648e+06	7.08091e+06	5.90741e+06	9125095	9091675	9022302	9149919	8929516	6.93947e+06	6.93369e+06	7.30295e+06	7883778		6525458	6483217	6.87596e+06	6520996	6344706	9146517	9228898
29.2		5.22414e+06	6191575	6.02325e+06	6.12122e+06	5.15306e+06	7464477	7.93115e+06	8053529	7.97338e+06	8585165		5.67804e+06	6.47177e+06	6777881	7522125	6004117	7761269	7820212	8239784	8.33645e+06	8695015	8.12243e+06	7020655	7.58912e+06	8393514		5.62658e+06	6.45525e+06	6751239	7.11338e+06	5890238	9126792	9100046	9028568	9143159	8933344	6.91341e+06	6929195	7.29879e+06	7.88083e+06		6.51614e+06	6493886	6.8628e+06	6531742	6.36776e+06	9165780	9232346
29.4		5.23798e+06	6.17272e+06	6029202	6.11259e+06	5.14756e+06	7463036	7.92466e+06	8.07025e+06	7.97219e+06	8581564		5.68383e+06	6.48973e+06	6777720	7.57345e+06	6000048	7755538	7.81442e+06	8.25015e+06	8.34103e+06	8683670	8.08784e+06	7031638	7.56547e+06	8404079		5607847	6457052	6.7472e+06	7.11495e+06	5.8766e+06	9132515	9092402	9015292	9141262	8948518	6.9347e+06	6927707	7304042	7903676		6.53434e+06	6.47935e+06	6.84856e+06	6.52014e+06	6.36268e+06	9152211	9220574
29.6		5.22705e+06	6.17027e+06	6042088	6.08895e+06	5.1644e+06	7482417	7.93632e+06	8.04963e+06	7969803	8598458		5.67583e+06	6.49178e+06	6.8098e+06	7558969	6.01338e+06	7.7654e+06	7.82266e+06	8243616	8322043	8673778	8.09009e+06	7.01161e+06	7598740	8400125		5.62624e+06	6474203	6746126	7.09683e+06	5880058	9125249	9078262	9018089	9139352	8935841	6.92731e+06	6.93264e+06	7292921	7873633		6523096	6.48007e+06	6855666	6.52688e+06	6374218	9151846	9216493
29.8		5.22068e+06	6.19555e+06	6.01732e+06	6104986	5163284	7476014	7926692	8.05446e+06	7.98484e+06	8586721		5.69535e+06	6468001	6.8296e+06	7.55705e+06	5.98156e+06	7760404	7795118	8276753	8.32951e+06	8685978	8.08749e+06	7030996	7.58437e+06	8401004		5.63102e+06	6.46117e+06	6738906	7.1161e+06	5889878	9117597	9088519	9011152	9132810	8945138	6935411	6954294	7279116	7892410		6.53319e+06	6495334	6873869	6543894	6.39241e+06	9142316	9219752
30		5248338	6.1715e+06	6010751	6105644	5.15908e+06	7456055	7933969	8076453	7964157	8588054		5699704	6.48952e+06	6.79897e+06	7540405	5.95828e+06	7.76937e+06	7811904	8.24192e+06	8328320	8676563	8.10811e+06	7007709	7.59538e+06	8413441		5.61905e+06	6436788	6708944	7.11692e+06	5899348	9121226	9072796	9026738	9137583	8943297	6.93907e+06	6.93411e+06	7294437	7881780		6.53164e+06	6481189	6870119	6.53747e+06	6391837	9143271	9231154
30.2		5230243	6.18137e+06	6.00806e+06	6125782	5146498	7.46716e+06	7940001	8063497	7981476	8594258		5698076	6495865	6774333	7.54247e+06	6000501	7767918	7.81622e+06	8.24877e+06	8.32608e+06	8673058	8.10014e+06	7035612	7.58723e+06	8401340		5.62149e+06	6471917	6730997	7.11494e+06	5914758	9113507	9101850	9026155	9134284	8936335	6927040	6972723	7294950	7.88819e+06		6.53046e+06	6.4953e+06	6876598	6539182	6392774	9143327	9233808
30.4		5240271	6190367	6.03413e+06	6130939	5.16612e+06	7.47564e+06	7.92939e+06	8.06697e+06	7.97006e+06	8587025		5.69126e+06	6.47712e+06	6809675	7572724	6.00675e+06	7765032	7.81129e+06	8.26841e+06	8320046	8690489	8094680	7.03596e+06	7.58637e+06	8395437		5.62905e+06	6478038	6.74486e+06	7090803	5.91161e+06	9110427	9097013	9017549	9141487	8935896	6.94263e+06	6.93817e+06	7308574	7.89788e+06		6.55946e+06	6.47356e+06	6888079	6.52524e+06	6.3906e+06	9155348	9227068
30.6		5.24709e+06	6.16263e+06	6.01346e+06	6.12994e+06	5147294	7.45868e+06	7.94293e+06	8075494	7.97766e+06	8604366		5.68777e+06	6471231	6817936	7535272	6.02067e+06	7.76902e+06	7.82026e+06	8.26103e+06	8.34526e+06	8690969	8.09454e+06	7.03949e+06	7577349	8406509		5617888	6.43985e+06	6.75169e+06	7.07169e+06	5.91786e+06	9137442	9096160	9002754	9124716	8940770	6.93874e+06	6945631	7.29192e+06	7.89745e+06		6.50936e+06	6501711	6.89814e+06	6.51599e+06	6404561	9169725	9221850
30.8		5.22979e+06	6192793	6020885	6108884	5146963	7458517	7931555	8064343	7.98532e+06	8594628		5.7029e+06	6516453	6803568	7528784	5.98254e+06	7743691	7.81543e+06	8.25041e+06	8.32827e+06	8687152	8098100	7039865	7580516	8419123		5.64456e+06	6465322	6749384	7100602	5909082	9119152	9109335	9015859	9135673	8948147	6.93952e+06	6930869	7.28785e+06	7895131		6.53496e+06	6.47898e+06	6.88677e+06	6.50818e+06	6.40547e+06	9145435	9223834
31		5.26537e+06	6.17726e+06	6036132	6.1339e+06	5.16419e+06	7.46351e+06	7922175	8.06682e+06	8003065	8583608		5703875	6.48047e+06	6776139	7564551	5974024	7.76438e+06	7.8229e+06	8.25775e+06	8339116	8689181	8.10451e+06	7.02471e+06	7588987	8407867		5.64474e+06	6477685	6.74694e+06	7125533	5890773	9124450	9085280	9018851	9142035	8933316	6937557	6936243	7296615	7894118		6530665	6.49663e+06	6899695	6.5028e+06	6.40358e+06	9161921	9244275
31.2		5224448	6177163	6.04394e+06	6123245	5155420	7.46137e+06	7928480	8053554	7981476	8602608		5699856	6461845	6820259	7.59281e+06	5990371	7.75962e+06	7796361	8.25372e+06	8.33406e+06	8690969	8.11197e+06	7032258	7.59291e+06	8420327		5.6067e+06	6463049	6723501	7116388	5.87205e+06	9116490	9107572	9014059	9133905	8943228	6967689	6.94117e+06	7.3002e+06	7889983		6549007	6.49256e+06	6899302	6497334	6.39782e+06	9147824	9237570
31.4		5.24755e+06	6189190	6.0406e+06	6115488	5172860	7.46869e+06	7.9385e+06	8.03477e+06	7984631	8583067		5697752	6.51802e+06	6812644	7.57856e+06	6001082	7.75883e+06	7.81637e+06	8.2577e+06	8336063	8702324	8.10848e+06	7022921	7582259	8402167		5639167	6456886	6.72901e+06	7127200	5892894	9107026	9111617	9004967	9156643	8926719	6937973	6.96197e+06	7.29079e+06	7900135		6543276	6.5074e+06	6895596	6.51764e+06	6398336	9169640	9240084
31.6		5254909	6192501	6.03117e+06	6.12451e+06	5.17175e+06	7.45768e+06	7.92789e+06	8.03042e+06	7984520	8603110		5704494	6480388	6.82442e+06	7.54512e+06	6.01309e+06	7761966	7.80416e+06	8.25421e+06	8327961	8690876	8106969	7.02696e+06	7.58149e+06	8422282		5.64999e+06	6478059	6729927	7131956	5.88379e+06	9120413	9096608	9022121	9127787	8947735	6937743	6.94877e+06	7299238	7.89639e+06		6.53988e+06	6493178	6.89552e+06	6517288	6408181	9149722	9228642
31.8		5233765	6.17559e+06	6.03362e+06	6130439	5.16815e+06	7.46409e+06	7.93736e+06	8062577	7969754	8594654		5701675	6466994	6792918	7.54994e+06	6018713	7760632	7.81788e+06	8270271	8.33001e+06	8697727	8104757	7032269	7.59158e+06	8408914		5.61786e+06	6.48295e+06	6.76057e+06	7.11376e+06	5911500	9119670	9101934	9020167	9118704	8941745	6941993	6957652	7296022	7.88931e+06		6542051	6524486	6.91738e+06	6.54266e+06	6393752	9162428	9235994
32		5250962	6.2033e+06	6.03799e+06	6137039	5.16786e+06	7.45572e+06	7.94206e+06	8.06085e+06	7982930	8590232		5723023	6509199	6.78396e+06	7.57085e+06	6001427	7763000	7811904	8254563	8.34598e+06	8704423	8108319	7.03584e+06	7.59487e+06	8404493		5.63148e+06	6.44507e+06	6.77643e+06	7.09882e+06	5897800	9110903	9100927	9025947	9130607	8945234	6934382	6934207	7.2985e+06	7.91886e+06		6.52871e+06	6477186	6888275	6552340	6.39498e+06	9171881	9250004
32.2		5.22873e+06	6166337	6.03689e+06	6.13429e+06	5.17423e+06	7467104	7.93178e+06	8.05395e+06	7979542	8609814		5711184	6507561	6.82719e+06	7601785	5.9821e+06	7778099	7.81508e+06	8272754	8334293	8685991	8093220	7.02098e+06	7578079	8436345		5.63449e+06	6474161	6759456	7.09531e+06	5.92018e+06	9123384	9093170	9007983	9141389	8956039	6.94695e+06	6942727	7307170	7895253		6.54463e+06	6520505	6.89394e+06	6.54503e+06	6.39847e+06	9163273	9230600
32.4		5.2422e+06	6195360	6.04436e+06	6.13216e+06	5.18342e+06	7466639	7936862	8067179	7996089	8593241		5701313	6.48443e+06	6.83211e+06	7.5678e+06	6001427	7762507	7808460	8.26734e+06	8324502	8708341	8.10469e+06	7028053	7.60733e+06	8411527		5614917	6.50329e+06	6.75397e+06	7116511	5918407	9089818	9111505	9012591	9134845	8932068	6942234	6937732	7.2957e+06	7.90305e+06		6534525	6480700	6870608	6555140	6399387	9158993	9237854
32.6		5272510	6200447	6028678	6.13396e+06	5.18173e+06	7463989	7.93633e+06	8074859	7.98282e+06	8609814		5696496	6476084	6804086	7.55523e+06	6.01045e+06	7.76201e+06	7812001	8261797	8.33931e+06	8685618	8.11128e+06	7012501	7.59729e+06	8422412		5640302	6481740	6.72211e+06	7.12381e+06	5912846	9121772	9102535	9018685	9137484	8952917	6940076	6.98314e+06	7308871	7.89559e+06		6.54642e+06	6508771	6867522	6.55289e+06	6.37528e+06	9171599	9246876
32.8		5246465	6193971	6045760	6125712	5.17948e+06	7467790	7.94318e+06	8050126	8003633	8603454		5.7093e+06	6.51431e+06	6.79713e+06	7.57975e+06	6.0252e+06	7761113	7828819	8.2538e+06	8.3284e+06	8696217	8104270	7022357	7586170	8419874		5.64574e+06	6478974	6749470	7139806	5.91488e+06	9131421	9117737	9038393	9156066	8945289	6.93697e+06	6943834	7.311e+06	7897657		6563450	6.49465e+06	6872271	6.54459e+06	6.36401e+06	9150496	9239374
33		5.2523e+06	6219641	6.04417e+06	6.14128e+06	5.18161e+06	7471802	7942147	8.07339e+06	7.98774e+06	8606402		5.70806e+06	6495917	6817547	7599908	6.00185e+06	7.76332e+06	7803628	8.26467e+06	8.34822e+06	8673551	8.11298e+06	7012479	7.58453e+06	8422425		5617237	6493782	6759188	7133064	5880816	9118507	9088002	9021415	9135042	8930669	6940350	6.9313e+06	7.29977e+06	7892825		6.52867e+06	6.51216e+06	6.89781e+06	6.54833e+06	6.37337e+06	9154434	9226132
33.2		5248790	6180912	6050811	6126112	5.16708e+06	7470430	7918002	8.06781e+06	7.99689e+06	8592977		5725887	6488503	6.84768e+06	7589022	5.97083e+06	7.76151e+06	7797652	8268387	8330255	8701495	8111644	7036509	7.59705e+06	8429123		5.64228e+06	6495209	6.76529e+06	7.13096e+06	5890092	9124632	9116406	9040115	9130495	8953646	6.94257e+06	6.92518e+06	7.29289e+06	7881451		6.55416e+06	6508667	6.89053e+06	6.55144e+06	6381578	9160626	9229139
33.4		5.24342e+06	6177133	6037586	6.13305e+06	5174636	7476014	7947534	8095092	7987109	8605516		5.71679e+06	6.5029e+06	6807355	7578997	6011254	7771190	7821289	8258834	8331178	8701509	8129656	7.01741e+06	7575548	8434036		5636690	6469912	6.77127e+06	7146800	5895259	9126203	9101836	9026017	9137204	8936267	6942289	6.94817e+06	7.30137e+06	7.90403e+06		6.53389e+06	6.49941e+06	6914700	6538669	6.38906e+06	9162175	9215416
33.6		5.25368e+06	6213716	6038882	6.12641e+06	5155733	7.47227e+06	7952101	8064965	7.98717e+06	8613400		5718356	6502243	6.79224e+06	7566326	6.00959e+06	7772201	7825150	8270233	8336948	8699731	8.13344e+06	7021959	7600581	8452808		5615068	6485381	6.75772e+06	7.10976e+06	5.91016e+06	9130607	9077314	9005340	9139478	8933824	6952188	6.92961e+06	7304510	7882243		6558832	6493709	6.91161e+06	6543360	6.4016e+06	9157501	9240141
33.8		5226939	6.17742e+06	6048077	6.10976e+06	5.16433e+06	7469348	7.95251e+06	8081511	7.97872e+06	8608862		5.72277e+06	6.47946e+06	6.82018e+06	7.60956e+06	6.0164e+06	7.78448e+06	7.81836e+06	8.27845e+06	8.35393e+06	8700961	8.10961e+06	7.01736e+06	7607476	8439537		5646858	6486026	6.75382e+06	7.09975e+06	5.91602e+06	9119474	9088170	9038768	9153126	8954238	6.95171e+06	6.93365e+06	7287895	7.89846e+06		6560616	6.49936e+06	6908400	6539067	6409274	9166076	9234361
34		5.25316e+06	6185055	6047820	6.10487e+06	5186416	7461270	7955614	8080975	7988712	8597785		5.70861e+06	6519419	6.8292e+06	7.59913e+06	5999506	7.7601e+06	7803459	8.25463e+06	8.32262e+06	8692411	8110894	7.00922e+06	7.60443e+06	8427827		5637503	6492001	6721951	7107565	5910574	9111001	9103277	9017965	9141065	8946993	6938050	6930978	7.3104e+06	7.8991e+06		6.553e+06	6502931	6916164	6547833	6391178	9174433	9243351
34.2		5239837	6212152	6040287	6.10084e+06	5.18625e+06	7.4634e+06	7.95119e+06	8.08036e+06	8.00681e+06	8615901		5.72643e+06	6.52899e+06	6803525	7.60889e+06	5992083	7.78012e+06	7825731	8243616	8339950	8678869	8.11772e+06	7029989	7595460	8432584		5631870	6474338	6.74922e+06	7.12883e+06	5.90365e+06	9123735	9098145	9013298	9134424	8940934	6.95301e+06	6.96357e+06	7.3101e+06	7895680		6557615	6510503	6.90993e+06	6539789	6.39528e+06	9167259	9253176
34.4		5.22909e+06	6179907	6.05677e+06	6.12963e+06	5.19245e+06	7.46726e+06	7937487	8086372	8.00058e+06	8596226		5.7155e+06	6470535	6.80803e+06	7579621	6006778	7.76818e+06	7819450	8.2499e+06	8338731	8688233	8.11511e+06	7025597	7.58308e+06	8428734		5.65906e+06	6498022	6.76812e+06	7147484	5.91834e+06	9114949	9114235	9002657	9135954	8928556	6.94085e+06	6.93702e+06	7.30787e+06	7.89852e+06		6549049	6.4992e+06	6918917	6521341	6406809	9163118	9224969
34.6		5267567	6.20107e+06	6.05322e+06	6128910	5179653	7.45045e+06	7946061	8.09457e+06	7993905	8604114		5712595	6493105	6810722	7575454	6020115	7781857	7831096	8.26312e+06	8.3305e+06	8693266	8.11965e+06	7022700	7594599	8449105		5.64488e+06	6.4893e+06	6757782	7.12954e+06	5928748	9131266	9112793	9044810	9159598	8948147	6.95226e+06	6972998	7318469	7.90524e+06		6567387	6509877	6912789	6.52169e+06	6.41363e+06	9175476	9252934
34.8		5.23524e+06	6.19044e+06	6038862	6.13604e+06	5189112	7.46841e+06	7952740	8.07612e+06	7982881	8612169		5736149	6529274	6831169	7608811	6037764	7.77572e+06	7814346	8.23887e+06	8332639	8677696	8.11859e+06	7.01369e+06	7.59551e+06	8449144		5620341	6454470	6.76766e+06	7.15589e+06	5.91973e+06	9114809	9096440	9019128	9145477	8924485	6953186	6956884	7288465	7.9038e+06		6549143	6.50485e+06	6.89237e+06	6523117	6403685	9164061	9238237
35		5.26218e+06	6196176	6.05066e+06	6.1426e+06	5.18404e+06	7468988	7942282	8.07746e+06	7.98511e+06	8601550		5.72901e+06	6.50448e+06	6.81567e+06	7607795	6026307	7.76033e+06	7806877	8.25e+06	8346419	8697486	8098587	7.01715e+06	7596793	8433466		5.64357e+06	6.49034e+06	6.76549e+06	7146654	5.90534e+06	9116602	9091703	9028818	9152310	8919442	6.95243e+06	6951091	7.28455e+06	7890544		6.56842e+06	6.50939e+06	6875935	6531669	6400335	9158120	9240254
35.2		5.24775e+06	6217006	6.03571e+06	6128590	5.19242e+06	7.46144e+06	7943325	8.06748e+06	8003102	8620972		5.71189e+06	6495417	6829211	7613443	5998748	7774993	7.84079e+06	8267191	8327897	8704517	8120589	7029646	7.59643e+06	8409561		5.62794e+06	6500106	6766628	7151432	5897031	9120693	9089119	9008924	9134550	8936418	6.95195e+06	6955896	7.29894e+06	7899610		6535226	6517215	6.88038e+06	6.55698e+06	6418419	9165935	9250474
35.4		5.2432e+06	6190659	6039891	6140721	5191278	7.47366e+06	7946233	8086023	7.99261e+06	8615994		5.71921e+06	6.52068e+06	6.83132e+06	7574677	5.99696e+06	7782845	7808665	8262738	8338218	8705065	8.13207e+06	7011540	7.61762e+06	8441821		5632673	6.4764e+06	6747251	7.14049e+06	5.87926e+06	9123777	9091508	9043351	9156558	8936294	6955863	6955457	7310036	7.91515e+06		6.55685e+06	6.50375e+06	6908051	6.54873e+06	6.41279e+06	9176195	9253745
35.6		5.26809e+06	6.19528e+06	6054358	6.13555e+06	5.20461e+06	7.47497e+06	7952703	8092334	7.98415e+06	8598907		5746021	6506706	6.86295e+06	7.60546e+06	6020885	7.78272e+06	7815229	8.28361e+06	8.33486e+06	8696618	8131172	7.03993e+06	7601773	8456616		5.65457e+06	6.47507e+06	6754381	7095740	5899426	9119460	9101445	9027181	9159697	8928803	6.94241e+06	6949775	7308951	7.89242e+06		6551837	6502743	6915978	6569635	6405922	9152394	9225082
35.8		5241880	6.2129e+06	6042048	6140841	5.19651e+06	7482603	7.94567e+06	8077711	8005684	8607671		5726489	6.49267e+06	6.82145e+06	7632742	6.02923e+06	7.79009e+06	7.83489e+06	8.25498e+06	8346817	8694307	8.11356e+06	7004785	7594552	8445910		5.64083e+06	6508834	6761399	7.12491e+06	5.92194e+06	9122936	9091605	9002643	9146883	8948092	6.96832e+06	6.95376e+06	7300573	7.89994e+06		6557584	6.50241e+06	6.92924e+06	6.55134e+06	6396049	9176181	9243536
36		5241564	6.17847e+06	6.03761e+06	6127401	5.19382e+06	7465651	7.95437e+06	8.08036e+06	7984483	8627889		5749486	6526953	6816024	7625152	6021882	7768796	7.83701e+06	8.29421e+06	8329986	8688860	8138895	7027721	7.60326e+06	8422917		5.65078e+06	6.50587e+06	6.77733e+06	7.1492e+06	5914553	9117050	9115692	9018394	9138523	8940303	6965338	6.95781e+06	7299683	7.90203e+06		6.55195e+06	6.52266e+06	6917748	6.55815e+06	6.38163e+06	9162034	9235213
36.2		5253225	6209580	6.04906e+06	6139250	5197114	7.4665e+06	7.95232e+06	8083019	8.00947e+06	8612857		5.75726e+06	6.53504e+06	6.84748e+06	7603603	6015881	7778665	7812557	8262929	8.32327e+06	8713131	8113958	7039865	7581152	8446300		5.67418e+06	6486026	6773075	7154293	5928455	9113143	9102983	9012827	9145013	8926829	6.96495e+06	6.96576e+06	7312652	7.91685e+06		6551816	6.50984e+06	6.92763e+06	6.56807e+06	6382833	9165554	9249051
36.4		5.225e+06	6205637	6040663	6.14801e+06	5199885	7488067	7946994	8.09519e+06	8.0075e+06	8634094		5.73648e+06	6.49577e+06	6.84742e+06	7.59742e+06	5998669	7.78838e+06	7.82451e+06	8.27479e+06	8.33632e+06	8700239	8126474	7030963	7.59167e+06	8455875		5.64402e+06	6508886	6.76489e+06	7.1702e+06	5.92844e+06	9117401	9104186	9027029	9141950	8938916	6.95095e+06	6957136	7299603	7.89841e+06		6.55043e+06	6518385	6.93527e+06	6.55091e+06	6393474	9167160	9242769
36.6		5255923	6.19245e+06	6048503	6150303	5.18006e+06	7.49201e+06	7.93328e+06	8.07759e+06	7.99254e+06	8614908		5754256	6514041	6.82801e+06	7626016	6027364	7.77176e+06	7.83451e+06	8.25563e+06	8.33114e+06	8697406	8135622	7010668	7599401	8458125		5.66848e+06	6.52526e+06	6.77482e+06	7157986	5.92199e+06	9136010	9092472	9014890	9154673	8939204	6.96424e+06	6950532	7.30841e+06	7.90289e+06		6537099	6.5164e+06	6.92594e+06	6557563	6395534	9169852	9244147
36.8		5242052	6.22792e+06	6036567	6.13613e+06	5203197	7466988	7945472	8.0929e+06	7997706	8618178		5.74118e+06	6.53859e+06	6.81535e+06	7647988	6.03167e+06	7780026	7.81924e+06	8.25563e+06	8.33697e+06	8710241	8.14177e+06	7027577	7594505	8429265		5673256	6.48364e+06	6.75792e+06	7158985	5918534	9122992	9104046	9011318	9137555	8930504	6.96199e+06	6.95002e+06	7.31824e+06	7.90173e+06		6572671	6.51691e+06	6.9174e+06	6.56298e+06	6.39965e+06	9168555	9238550
37		5262699	6210780	6.04848e+06	6.14158e+06	5210293	7462397	7949400	8076154	7.99979e+06	8624483		5.75299e+06	6.50759e+06	6.82575e+06	7640895	6.02805e+06	7776257	7.83398e+06	8253089	8337166	8707151	8.12333e+06	6997395	7.62112e+06	8444365		5.65224e+06	6.48467e+06	6749813	7126965	5932227	9125558	9100536	9012328	9151114	8958901	6960462	6.97215e+06	7.30787e+06	7.90887e+06		6549185	6511505	6.88022e+06	6554752	6407139	9160049	9254727
37.2		5.25948e+06	6.18864e+06	6044909	6.14805e+06	5218639	7.47641e+06	7.95093e+06	8.09659e+06	8005375	8616033		5733157	6488264	6851642	7608055	6039683	7776498	7825598	8271786	8.35039e+06	8683470	8.13447e+06	7021263	7.62075e+06	8452158		5.65344e+06	6506080	6779118	7133758	5.91936e+06	9123763	9099837	9009173	9149863	8952464	6971195	6.96081e+06	7303962	7.90289e+06		6553871	6.52383e+06	6.88911e+06	6.56321e+06	6.41936e+06	9161654	9252607
37.4		5252700	6.22113e+06	6054279	6127341	5.22085e+06	7486785	7.9485e+06	8083380	8003979	8621198		5755530	6526974	6849430	7.60234e+06	6.00494e+06	7.77795e+06	7822499	8.24927e+06	8341759	8707566	8157729	7012479	7601655	8443404		5.67339e+06	6507749	6778688	7.13582e+06	5.89848e+06	9120063	9091815	9011193	9148766	8953014	6954678	6967008	7297801	7.90501e+06		6.56717e+06	6.50563e+06	6908684	6567912	6435319	9171980	9254741
37.6		5255941	6.18527e+06	6.05431e+06	6.11572e+06	5.20547e+06	7.49932e+06	7.96788e+06	8084689	7992634	8611560		5.75518e+06	6522762	6.80286e+06	7626040	6001240	7.77545e+06	7841411	8273798	8.32974e+06	8685951	8.11628e+06	7.02381e+06	7620514	8437915		5656214	6494407	6.78077e+06	7.16443e+06	5.88532e+06	9136740	9108187	9030274	9130775	8951157	6.96196e+06	6.97447e+06	7313966	7.89865e+06		6561172	6522250	6.93088e+06	6561781	6413670	9180455	9243025
37.8		5225098	6213928	6.05589e+06	6.10429e+06	5192276	7487939	7.94239e+06	8093482	8015487	8629055		5.74844e+06	6501336	6.84762e+06	7.64154e+06	6.02816e+06	7769710	7.81305e+06	8.25864e+06	8353561	8695483	8.12565e+06	7034704	7.61025e+06	8459438		5.64077e+06	6.52186e+06	6789084	7.16908e+06	5.89281e+06	9123020	9106564	9008010	9148921	8941195	6.95304e+06	6.96958e+06	7.29877e+06	7904568		6.55509e+06	6.53411e+06	6937371	6563922	6433850	9181457	9242144
38		5241654	6.22707e+06	6057213	6114051	5.21184e+06	7.4827e+06	7947215	8097039	8.00858e+06	8601616		5767774	6524434	6.86394e+06	7629426	6051851	7787593	7.84136e+06	8266402	8.35631e+06	8717428	8.13856e+06	7030797	7.61999e+06	8447313		5659360	6.52981e+06	6774978	7.18396e+06	5929686	9129499	9108495	9026765	9137049	8939314	6983856	6966074	7300938	7.89649e+06		6553242	6535571	6934174	6572734	6.42298e+06	9175321	9245569
38.2		5.26657e+06	6.2057e+06	6053268	6.11715e+06	5203485	7.49963e+06	7.95751e+06	8096777	8.01477e+06	8633259		5.76429e+06	6.5297e+06	6.86845e+06	7589293	6036597	7780496	7.81556e+06	8.28367e+06	8.34846e+06	8689247	8146562	7055698	7.62069e+06	8439952		5.65514e+06	6.50022e+06	6.74964e+06	7.16917e+06	5938857	9108887	9100634	9017826	9148907	8935841	6.96091e+06	6.94837e+06	7298759	7.89745e+06		6569036	6519053	6941226	6556451	6.41835e+06	9188529	9250658
38.4		5233422	6216693	6.04562e+06	6130319	5208870	7.47942e+06	7959903	8099074	7990981	8625742		5.76932e+06	6.51481e+06	6818260	7617167	5999969	7.77962e+06	7.82654e+06	8.26503e+06	8.34973e+06	8696231	8.14272e+06	7.0312e+06	7620301	8439472		5.66393e+06	6504495	6.74891e+06	7.15732e+06	5944219	9140644	9101836	9027265	9156460	8938655	6981765	6.9696e+06	7.2946e+06	7.8988e+06		6533029	6515889	6.9395e+06	6530194	6.43405e+06	9184040	9243550
38.6		5.25977e+06	6.23757e+06	6.04334e+06	6137239	5.21652e+06	7.48557e+06	7958305	8093270	7.99805e+06	8621873		5.78524e+06	6.51892e+06	6836700	7648273	6009578	7782688	7810333	8.27944e+06	8338577	8710014	8.14199e+06	7.03236e+06	7602859	8463250		5.68105e+06	6537026	6.7559e+06	7.13922e+06	5917470	9118381	9116532	9019308	9159303	8931560	6964712	6.99722e+06	7.31727e+06	7908502		6.57951e+06	6.53093e+06	6.93655e+06	6.52894e+06	6414547	9165512	9242002
38.8		5257082	6193437	6.01088e+06	6.13604e+06	5225152	7.49774e+06	7960505	8.0815e+06	8018580	8636390		5768570	6539988	6.87568e+06	7.64776e+06	6.03447e+06	7.77643e+06	7826300	8275976	8328807	8680522	8.15539e+06	7.02355e+06	7.60633e+06	8453081		5656034	6.50046e+06	6786715	7.12855e+06	5938759	9152605	9111113	9017521	9137400	8948243	6976913	6988943	7296923	7.91324e+06		6.56071e+06	6.5359e+06	6945938	6560616	6.43083e+06	9177719	9246038
39		5.27896e+06	6.21436e+06	6014401	6142222	5.23409e+06	7.49499e+06	7.95477e+06	8105582	7.9973e+06	8633126		5.78787e+06	6.53232e+06	6.83698e+06	7650492	6.04249e+06	7.78926e+06	7.83233e+06	8.27172e+06	8.35431e+06	8704851	8.14255e+06	7.03905e+06	7.61733e+06	8464499		5.6548e+06	6.51689e+06	6789482	7151701	5924450	9144971	9105361	9007277	9156671	8945344	6963537	6.96751e+06	7321053	7.90029e+06		6.5547e+06	6.53921e+06	6890464	6.53866e+06	6423656	9183362	9239303
39.2		5264394	6231220	6.02799e+06	6142152	5.22496e+06	7.49245e+06	7.95985e+06	8074373	8.01429e+06	8636695		5761041	6.50694e+06	6.81758e+06	7617628	6.03984e+06	7777967	7.82227e+06	8264099	8347703	8683937	8.12481e+06	7027179	7.61755e+06	8435658		5.68063e+06	6.54703e+06	6795601	7166219	5.9107e+06	9121212	9105389	9017826	9138622	8938792	6.98293e+06	6958563	7294665	7891788		6.56289e+06	6.54503e+06	6.90345e+06	6.55769e+06	6429930	9172797	9256363
39.4		5249650	6.20185e+06	6021566	6.14547e+06	5210960	7498853	7951487	8104707	8.02055e+06	8648910		5746959	6543957	6.84702e+06	7.66658e+06	6017371	7.78256e+06	7.83723e+06	8286823	8.36697e+06	8682643	8.14929e+06	7.0275e+06	7.60053e+06	8455160		5.65718e+06	6.52305e+06	6.80335e+06	7.17255e+06	5889518	9134831	9105039	9010709	9151719	8940152	6963537	6964075	7.31589e+06	7.90849e+06		6561613	6.52012e+06	6.91651e+06	6572293	6.43689e+06	9191114	9256676
39.6		5.26453e+06	6.22466e+06	6.0322e+06	6.12341e+06	5.20843e+06	7489512	7.95399e+06	8091236	8.00269e+06	8641207		5.77543e+06	6.53654e+06	6.86764e+06	7659541	6.00406e+06	7.77547e+06	7829049	8.26771e+06	8342234	8691877	8.15469e+06	7037428	7607417	8469536		5670788	6504714	6.76029e+06	7180355	5.91062e+06	9129302	9108341	9015804	9152971	8929105	6971096	6.94446e+06	7.30883e+06	7.89762e+06		6.56578e+06	6538575	6.95413e+06	6.56439e+06	6414991	9172995	9243650
39.8		5.25504e+06	6.22374e+06	6.03546e+06	6.15467e+06	5.22753e+06	7488871	7.96502e+06	8.09431e+06	8e+06	8626563		5767179	6.51405e+06	6.8526e+06	7667850	6.02113e+06	7796759	7826179	8.28951e+06	8345931	8690582	8.13194e+06	7.0352e+06	7610347	8458086		5.68588e+06	6514845	6764158	7191888	5938260	9120735	9094651	9006032	9136516	8934318	6958980	6968568	7303106	7910103		6.56196e+06	6.52417e+06	6962208	6.5777e+06	6391394	9173418	9233538
40		5.26632e+06	6211002	6035954	6.15085e+06	5.22976e+06	7.46785e+06	7985728	8.10676e+06	8016786	8638685		5.78363e+06	6510211	6826637	7.645e+06	6.03245e+06	7.7796e+06	7.82769e+06	8267751	8334896	8693319	8.14394e+06	7.02855e+06	7.6096e+06	8459321		5656953	6.54472e+06	6784982	7168017	5928543	9124352	9113549	9017508	9145843	8936253	6985089	6962252	7.31181e+06	7892630		6.57221e+06	6.54674e+06	6967085	6.56668e+06	6376438	9168766	9238110
40.2		5.26187e+06	6.23018e+06	6.05575e+06	6144885	5.23226e+06	7466465	7955737	8079567	8028162	8635394		5792466	6540470	6.83553e+06	7624158	6.03893e+06	7794334	7.83105e+06	8268298	8353805	8692104	8162607	7.01848e+06	7604583	8470825		5649471	6.51231e+06	6.79968e+06	7142204	5.93798e+06	9137344	9121254	9008993	9128545	8925663	6959068	6.96196e+06	7.32698e+06	7.91655e+06		6.56162e+06	6525646	6.96039e+06	6585353	6.39164e+06	9161851	9254399
40.4		5253279	6215825	6041860	6139150	5231146	7474385	7.96128e+06	8.10783e+06	8.02248e+06	8623330		5791687	6541412	6868543	7.65667e+06	6.02084e+06	7.77875e+06	7.83272e+06	8276078	8.34484e+06	8707566	8147993	7.03978e+06	7600522	8465566		5.68194e+06	6.49927e+06	6792541	7149727	5.92264e+06	9121492	9109461	9023022	9150046	8945412	6978057	6.97157e+06	7.30098e+06	7889349		6564363	6574510	6.95651e+06	6577874	6401891	9159007	9254385
40.6		5.26059e+06	6216703	6.05024e+06	6145596	5.23225e+06	7.46364e+06	7978236	8095491	8027877	8649760		5780736	6511265	6.87716e+06	7.66614e+06	6.01591e+06	7788027	7834852	8.28356e+06	8.33733e+06	8692411	8.14796e+06	7.0181e+06	7606130	8470591		5662071	6.53897e+06	6.80056e+06	7.17474e+06	5941919	9127184	9105823	9011858	9148527	8935237	6.98771e+06	6956829	7.30477e+06	7918247		6566001	6547697	6947385	6.57406e+06	6.43756e+06	9168921	9263424
40.8		5.25537e+06	6254170	6062419	6.12971e+06	5236647	7.47456e+06	7971206	8.10396e+06	8.01419e+06	8644925		5771238	6559703	6840912	7683848	6011777	7794467	7835955	8288660	8.34637e+06	8703768	8.15573e+06	7.01873e+06	7610855	8483205		5678545	6.52956e+06	6748280	7.18655e+06	5932188	9113703	9109237	9011415	9147979	8943929	6.99012e+06	6.95661e+06	7.29787e+06	7.92918e+06		6567681	6.56239e+06	6913040	6574447	6417727	9154335	9255637
41		5.2681e+06	6.20495e+06	6.04755e+06	6.13477e+06	5.23781e+06	7.48369e+06	7969274	8.08494e+06	8.02453e+06	8634426		5774867	6544669	6.84219e+06	7621898	6.04645e+06	7.76678e+06	7.83877e+06	8297441	8353998	8699905	8.1519e+06	7031771	7.62377e+06	8492194		5684645	6512006	6.75164e+06	7.19967e+06	5.92814e+06	9119194	9110497	9021692	9158458	8935086	6976671	6971481	7308346	7913049		6571757	6.54468e+06	6.91257e+06	6588763	6429651	9175871	9255851
41.2		5.26133e+06	6.24137e+06	6057778	6139400	5.22485e+06	7.49082e+06	7.96294e+06	8102908	8.01705e+06	8654426		5797461	6.51035e+06	6868304	7631522	6.04375e+06	7.78225e+06	7833083	8.28815e+06	8.34597e+06	8716960	8141592	7.04445e+06	7.60909e+06	8503375		5.65788e+06	6.54317e+06	6.78366e+06	7.18919e+06	5896797	9123174	9113745	9033063	9152619	8927802	6.96936e+06	6978992	7.31355e+06	7.89744e+06		6.55659e+06	6553588	6930836	6567807	6432174	9165118	9244460
41.4		5.25828e+06	6.23327e+06	6051544	6.14739e+06	5.22341e+06	7477341	7.95281e+06	8.10238e+06	8014906	8644766		5.80012e+06	6549950	6883191	7667101	6033976	7776004	7837155	8282118	8332998	8701268	8137879	7027389	7636806	8476726		5675354	6528385	6808801	7.19882e+06	5.90625e+06	9126637	9106144	9014987	9140855	8926431	6974900	6973163	7.28857e+06	7895253		6578810	6.54789e+06	6.94759e+06	6578095	6.43318e+06	9178156	9244602
41.6		5.26217e+06	6220883	6051683	6143243	5.2392e+06	7.51576e+06	7984853	8107969	8.00871e+06	8658322		5.78731e+06	6548137	6.84897e+06	7.68081e+06	6021961	7.78945e+06	7.83053e+06	8.28805e+06	8345058	8714256	8160067	7021904	7618113	8482135		5.68498e+06	6.51614e+06	6.80528e+06	7.17428e+06	5.93242e+06	9130144	9098481	9018893	9171021	8929585	6.96844e+06	6970074	7301942	7909064		6544617	6553651	6966118	6.57694e+06	6.43158e+06	9175420	9254129
41.8		5262273	6249235	6.05722e+06	6.13849e+06	5.2445e+06	7483407	7966014	8.10241e+06	8020436	8662553		5.79317e+06	6.55037e+06	6851978	7.65948e+06	6.01672e+06	7.78939e+06	7.84156e+06	8277454	8.34453e+06	8711994	8146474	7.03286e+06	7606000	8480297		5.66305e+06	6532401	6786134	7153025	5.92465e+06	9117989	9108579	9026544	9149751	8931423	6.98841e+06	6.97339e+06	7.30259e+06	7.90958e+06		6.58224e+06	6.52598e+06	6969755	6.57829e+06	6444097	9171500	9247601
42		5282404	6228713	6049969	6158763	5252736	7.50966e+06	7.98031e+06	8.10378e+06	8.01573e+06	8650199		5.78689e+06	6525176	6870999	7.63754e+06	6.03573e+06	7790764	7.83419e+06	8285178	8353548	8687486	8145244	7020301	7.64432e+06	8496072		5.69713e+06	6553997	6769905	7148695	5937947	9129905	9096524	9017604	9136094	8930038	6.98345e+06	6979025	7330618	7.90398e+06		6574090	6563481	6975637	6555098	6432743	9175363	9268126
42.2		5254474	6226146	6.05703e+06	6137779	5.23518e+06	7.5029e+06	7.9831e+06	8.08545e+06	8.00623e+06	8656899		5.80139e+06	6.54964e+06	6864600	7652534	6034530	7785954	7833943	8.26815e+06	8.35945e+06	8703434	8144591	7033597	7.63133e+06	8494714		5.691e+06	6.51777e+06	6771581	7.17785e+06	5951984	9122670	9105669	9013768	9146222	8933687	6991587	6.97722e+06	7302889	7910812		6571179	6541161	6964646	6544858	6.42991e+06	9163273	9253532
42.4		5266533	6.23637e+06	6.06249e+06	6143113	5.24103e+06	7504805	7977522	8094156	8026812	8652472		5.79038e+06	6.55893e+06	6.86424e+06	7.68974e+06	6.04818e+06	7780604	7.853e+06	8277925	8.34383e+06	8701201	8143223	7018588	7619355	8477000		5.66245e+06	6.53438e+06	6.808e+06	7186356	5930644	9137681	9101543	9020251	9145800	8923621	6.98147e+06	6959145	7309979	7.91371e+06		6.5585e+06	6571589	6953208	6559913	6438651	9175377	9242087
42.6		5283140	6.20616e+06	6043919	6.12953e+06	5.25484e+06	7504023	7986665	8.11764e+06	8011777	8634426		5.79673e+06	6.51809e+06	6.84555e+06	7.6782e+06	6.02318e+06	7.78541e+06	7838064	8280920	8336217	8716344	8.1393e+06	7039134	7.61487e+06	8486035		5.69953e+06	6.53854e+06	6.80573e+06	7.1894e+06	5.93514e+06	9133540	9108957	9013394	9152872	8932356	6.97747e+06	6972734	7307421	7910751		6.56333e+06	6.54267e+06	6936484	6557101	6.44166e+06	9189998	9256363
42.8		5260189	6242399	6.055e+06	6.14464e+06	5247451	7.49262e+06	7984631	8085163	8.01993e+06	8637836		5794121	6.54033e+06	6.85855e+06	7671228	6013740	7785026	7831411	8.27572e+06	8.35028e+06	8694842	8.15455e+06	7.02696e+06	7618527	8493669		5676930	6555612	6816413	7.21062e+06	5.93383e+06	9136066	9096691	9020403	9157923	8943352	6976121	6.96645e+06	7304407	7.9253e+06		6.5846e+06	6.56599e+06	6928757	6572976	6.43033e+06	9163611	9254172
43		5257028	6267530	6.0615e+06	6.13999e+06	5255588	7506183	7995139	8114183	8.0174e+06	8643544		5.81834e+06	6.57493e+06	6874217	7669503	6.03901e+06	7.78327e+06	7832465	8284910	8332870	8705613	8.15366e+06	7031793	7.60829e+06	8469601		5655731	6.54028e+06	6801282	7205241	5937497	9137976	9115552	9024547	9143889	8937488	6.96946e+06	6967854	7318492	7.90507e+06		6555182	6540522	6.94394e+06	6581923	6438796	9161639	9245099
43.2		5261512	6.23281e+06	6046087	6126092	5.25967e+06	7.49844e+06	7.96153e+06	8.10966e+06	8.02725e+06	8643292		5804193	6.5762e+06	6.86771e+06	7.65511e+06	6.04602e+06	7.76942e+06	7.83293e+06	8.2797e+06	8.35801e+06	8714483	8150969	7.03968e+06	7629201	8473195		5.70012e+06	6539297	6771807	7.19183e+06	5.8834e+06	9125866	9097362	9019239	9142302	8930888	6.97757e+06	6974922	7316743	7904690		6593765	6572461	6955490	6568280	6.43483e+06	9171698	9256420
43.4		5259908	6.23843e+06	6.0427e+06	6124853	5.23386e+06	7508519	7.97239e+06	8.08782e+06	8.02375e+06	8667584		5.80376e+06	6521665	6.85292e+06	7665032	6.06136e+06	7787316	7.83552e+06	8.29315e+06	8.33788e+06	8701856	8170861	7.02761e+06	7636616	8489088		5702570	6564972	6769851	7190299	5909511	9134733	9112275	9035311	9161907	8947281	6969821	6965272	7307318	7918883		6558591	6543203	6975428	6.58839e+06	6.41202e+06	9180963	9254186
43.6		5278881	6258621	6.04785e+06	6114969	5.24849e+06	7.50205e+06	7.975e+06	8.09819e+06	8.00964e+06	8656646		5810621	6.55319e+06	6878534	7690868	6.04794e+06	7.79063e+06	7847659	8278728	8.34461e+06	8701241	8145156	7.04094e+06	7.62047e+06	8482422		5.65818e+06	6547058	6785176	7168264	5.90903e+06	9126904	9101179	9021345	9130523	8940962	6.97387e+06	6986091	7.30871e+06	7920070		6.58045e+06	6554133	6.97222e+06	6586595	6.41386e+06	9203978	9252863
43.8		5257390	6.20977e+06	6.04125e+06	6105674	5.26683e+06	7504560	7.97845e+06	8.11658e+06	8.0258e+06	8644035		5.81276e+06	6.57073e+06	6886805	7695770	6017134	7789896	7856365	8.27664e+06	8.35656e+06	8704303	8167979	7.04053e+06	7.62098e+06	8468143		5692994	6514866	6.8011e+06	7165286	5.93118e+06	9119642	9118872	9039157	9146503	8939149	7.02221e+06	6.99799e+06	7303460	7.92515e+06		6.57569e+06	6546576	6.97444e+06	6.58658e+06	6.38691e+06	9166033	9263453
44		5.27385e+06	6246054	6052069	6137849	5.25839e+06	7.49956e+06	7.97226e+06	8.10666e+06	8035473	8640119		5815694	6547456	6855840	7.66444e+06	6.04164e+06	7.78654e+06	7842284	8283482	8.35036e+06	8710736	8.15357e+06	7034195	7616848	8487900		5.69614e+06	6547634	6.80111e+06	7194142	5929784	9133905	9089943	9001979	9161639	8927185	6.96757e+06	6965492	7303768	7932437		6.56247e+06	6.56928e+06	6.97189e+06	6579262	6398439	9169034	9254214
44.2		5268927	6229673	6038229	6142342	5248908	7.50997e+06	7972166	8.11121e+06	8016996	8662726		5.81276e+06	6534347	6863373	7671621	6.03459e+06	7799909	7.82888e+06	8.28321e+06	8356080	8704249	8.16878e+06	7025044	7625022	8508029		5.66483e+06	6569204	6817590	7212558	5935776	9139520	9123441	9037032	9155939	8937804	6.99182e+06	6986047	7297208	7898084		6575635	6569372	6987291	6586816	6.42523e+06	9182515	9256762
44.4		5.2708e+06	6.21842e+06	6060138	6153630	5247813	7507386	7967404	8116622	8.02557e+06	8653668		5.80192e+06	6552036	6.87308e+06	7700961	6064939	7787352	7.83926e+06	8290076	8.35121e+06	8701455	8.16568e+06	7029978	7.63586e+06	8473782		5.68841e+06	6.52711e+06	6779247	7.19879e+06	5.93638e+06	9140068	9107208	9028818	9142569	8948972	6975076	6994992	7305069	7.9175e+06		6.57057e+06	6568280	6994595	6587237	6431781	9177972	9236903
44.6		5.27333e+06	6245548	6060723	6.16136e+06	5266950	7522359	7.98461e+06	8.11316e+06	8.02914e+06	8650026		5.81021e+06	6561718	6893068	7.6985e+06	6044473	7.78834e+06	7833398	8.28847e+06	8365237	8701495	8156535	7.02836e+06	7619012	8497378		5677424	6.53443e+06	6766757	7.22072e+06	5.94485e+06	9128040	9120988	9018796	9162977	8933344	6990386	7000979	7.31135e+06	7916877		6590174	6561529	6992160	6604041	6.433e+06	9165414	9264151
44.8		5276303	6.22915e+06	6043533	6.15344e+06	5266533	7.52461e+06	7973828	8122830	8030615	8656101		5.8009e+06	6543894	6.86694e+06	7.70479e+06	6028283	7795601	7.84063e+06	8.28392e+06	8.34556e+06	8689194	8.17334e+06	7020124	7.6227e+06	8479215		5.67052e+06	6547152	6786489	7214829	5924411	9131996	9110609	9018671	9148345	8947048	6.99055e+06	6985992	7.31113e+06	7.93627e+06		6584848	6568889	6.98343e+06	6.58893e+06	6.43466e+06	9186440	9268525
45		5.29151e+06	6228440	6049365	6151756	5.27043e+06	7.50616e+06	7991191	8097164	8028360	8664136		5820586	6532715	6861082	7670217	6021339	7796361	7.85255e+06	8268158	8358651	8704624	8174424	7.04339e+06	7620431	8513209		5.71404e+06	6551229	6.80665e+06	7211361	5909092	9131519	9128040	9030136	9150327	8928008	6.97756e+06	6976462	7.3125e+06	7904299		6.57606e+06	6573533	6947736	6.58482e+06	6.4424e+06	9196724	9278534
45.2		5278091	6.26529e+06	6031317	6141151	5272292	7.51887e+06	7976623	8.12402e+06	8.01922e+06	8662499		5.82779e+06	6562988	6.88794e+06	7.68026e+06	6.06075e+06	7783580	7845074	8.29554e+06	8.34962e+06	8700306	8.15935e+06	7.04772e+06	7621697	8501963		5704361	6543297	6798015	7183991	5.91891e+06	9140251	9104927	9015167	9152957	8939369	6.96019e+06	6994441	7.31127e+06	7.92389e+06		6573995	6.58512e+06	6957597	6590690	6435236	9184266	9260107
45.4		5273635	6242976	6025734	6154141	5271539	7.52712e+06	7.98675e+06	8.11717e+06	8026242	8659426		5.8126e+06	6561424	6.88961e+06	7703695	6.04702e+06	7790571	7.83007e+06	8.28664e+06	8359860	8719973	8.15228e+06	7033907	7.61632e+06	8521469		5665864	6.56538e+06	6.77927e+06	7194108	5.91529e+06	9107963	9115341	9016635	9165907	8949563	6978574	6979850	7315817	7927390		6587700	6566631	6.95706e+06	6.58536e+06	6427294	9186595	9263367
45.6		5.28344e+06	6227025	6024203	6155885	5.28255e+06	7.52748e+06	7.96653e+06	8130207	8.02945e+06	8673005		5816041	6539402	6850308	7.70807e+06	6070894	7785279	7.84346e+06	8.29524e+06	8348538	8698970	8.14447e+06	7036033	7.62613e+06	8486909		5.70421e+06	6575635	6786134	7184712	5940471	9127998	9116812	9031884	9143187	8936349	6991080	6.99354e+06	7.30254e+06	7908844		6.57752e+06	6.58059e+06	6990474	6593860	6.42827e+06	9175321	9266287
45.8		5.25552e+06	6.25567e+06	6.05063e+06	6149031	5.27671e+06	7.52424e+06	7.97465e+06	8097401	8027456	8650412		5823144	6.56437e+06	6.87612e+06	7.686e+06	6066586	7.80528e+06	7843667	8296113	8356504	8717268	8146838	7048410	7628798	8502421		5.69083e+06	6.55905e+06	6747819	7.22687e+06	5947244	9134157	9109769	9015084	9158894	8930627	6.98754e+06	6.97728e+06	7307615	7914602		6.58343e+06	6.56389e+06	6994364	6580198	6434729	9166047	9272287
46		5.28514e+06	6.22573e+06	6.03554e+06	6163768	5.27134e+06	7506440	7.96584e+06	8.10253e+06	8031036	8663125		5.82552e+06	6570391	6.90332e+06	7672656	6.01916e+06	7.80557e+06	7.85666e+06	8318817	8341387	8705051	8180874	7039743	7.64363e+06	8497600		5676351	6.54861e+06	6.77901e+06	7219474	5.95201e+06	9143496	9107810	9020472	9155897	8946415	6987104	6998630	7315223	7910702		6592501	6594418	6.99629e+06	6593986	6.43737e+06	9169161	9248838
46.2		5266379	6243047	6.0338e+06	6155344	5.28747e+06	7521236	7969163	8112607	8027431	8676683		5832862	6.53397e+06	6.91054e+06	7.70481e+06	6036300	7.78896e+06	7.85465e+06	8295615	8351942	8714523	8.15535e+06	7.04628e+06	7.6305e+06	8506473		5704437	6584690	6807646	7.22945e+06	5945697	9136066	9119923	9033105	9139549	8948422	6.98477e+06	6.98754e+06	7.30012e+06	7919397		6564132	6562022	6.98059e+06	6559063	6.41599e+06	9177775	9249720
46.4		5286965	6263389	6039812	6147919	5.2801e+06	7.51788e+06	7987528	8114233	8033961	8660291		5.84486e+06	6.56965e+06	6.89197e+06	7720727	6066735	7.79735e+06	7.82643e+06	8.29336e+06	8.36327e+06	8686725	8147742	7028584	7.64288e+06	8492886		5.67915e+06	6.57665e+06	6.80987e+06	7.23571e+06	5949085	9122305	9117807	9024866	9143173	8924663	6988183	6988800	7298873	7.90947e+06		6600625	6.60842e+06	6986994	6560700	6401819	9208337	9257544
46.6		5277501	6.2266e+06	6046166	6.14453e+06	5.28043e+06	7526911	7.98522e+06	8.12849e+06	8.02586e+06	8653243		5.81751e+06	6573228	6.86973e+06	7.72219e+06	6.06088e+06	7795287	7.85084e+06	8298654	8364838	8724649	8.16277e+06	7041006	7639271	8518130		5.67982e+06	6546838	6811305	7.2188e+06	5.92599e+06	9137990	9103920	9028083	9170133	8932740	6.98648e+06	6.97772e+06	7.31238e+06	7.91162e+06		6579935	6.56591e+06	6995047	6549751	6391044	9183503	9266344
46.8		5.281e+06	6273806	6041850	6163939	5.27309e+06	7.52629e+06	7.99103e+06	8.11465e+06	8045086	8654506		5.82127e+06	6558612	6888994	7.69416e+06	6048513	7.79877e+06	7849613	8.27756e+06	8.33937e+06	8714630	8.17721e+06	7050595	7.6574e+06	8496790		5717917	6570454	6811640	7.19745e+06	5.91493e+06	9134859	9123987	9018810	9175998	8953192	6980466	6978662	7328352	7908404		6577769	6614466	6.98987e+06	6.56152e+06	6.40719e+06	9187273	9260135
47		5294556	6242500	6.06075e+06	6139490	5.28101e+06	7532320	7.99272e+06	8.11682e+06	8042046	8656806		5.82833e+06	6564069	6.9038e+06	7688460	6026465	7801539	7831871	8.2924e+06	8361879	8705466	8165563	7037727	7.63564e+06	8523827		5690635	6588100	6801832	7.18508e+06	5.91573e+06	9130733	9119544	9026516	9167470	8940289	6.98334e+06	6.99246e+06	7316160	7939130		6571757	6.56446e+06	6994033	6.59986e+06	6424989	9187117	9263125
47.2		5257218	6.24204e+06	6.06031e+06	6.16351e+06	5.26737e+06	7529744	7.97914e+06	8.12903e+06	8.04247e+06	8676923		5821059	6.58393e+06	6908913	7.71233e+06	6.03654e+06	7803459	7.84328e+06	8.2938e+06	8360233	8715193	8.16397e+06	7.03715e+06	7636296	8503636		5676009	6575908	6.77935e+06	7.20934e+06	5908653	9125908	9114193	9018214	9176266	8925924	6.98658e+06	6.98997e+06	7.30714e+06	7914492		6.58323e+06	6580724	6.95026e+06	6584532	6441912	9185677	9271774
47.4		5280052	6.27306e+06	6043701	6178771	5.28078e+06	7.52394e+06	7999237	8.12347e+06	8044751	8665734		5834022	6.56312e+06	6.86339e+06	7723503	6.05358e+06	7.79027e+06	7843837	8.29292e+06	8362085	8722585	8165236	7027533	7.63383e+06	8506695		5.70942e+06	6.54487e+06	6.79161e+06	7242453	5.94952e+06	9147262	9109279	9012744	9161499	8936829	6999093	6.99614e+06	7.332e+06	7931947		6607184	6578158	6955940	6580724	6.43504e+06	9170965	9257801
47.6		5268537	6.25944e+06	6.04989e+06	6.14351e+06	5282286	7533632	7.98814e+06	8.12525e+06	8.02837e+06	8677163		5.83517e+06	6.53036e+06	6903261	7.71283e+06	6060842	7810345	7.83127e+06	8.30048e+06	8.35827e+06	8731445	8.17863e+06	7047523	7651596	8509677		5.69579e+06	6.57683e+06	6.81637e+06	7.23869e+06	5.94765e+06	9132599	9128797	9013588	9165470	8934373	6997726	6.99799e+06	7.30101e+06	7.91776e+06		6567072	6.59373e+06	6969700	6599128	6456824	9189080	9268211
47.8		5285811	6.25715e+06	6055835	6139290	5.27145e+06	7.54578e+06	7.99678e+06	8.11204e+06	8.04767e+06	8654253		5.84888e+06	6584753	6914449	7682764	6.06471e+06	7.81803e+06	7.82957e+06	8294045	8369523	8704115	8.16218e+06	7027865	7629935	8502617		5692585	6574111	6822042	7240968	5.95874e+06	9127998	9132642	9023549	9150130	8937845	6988954	6.98088e+06	7.31848e+06	7915984		6596873	6.58413e+06	6993372	6597600	6.44476e+06	9196187	9272259
48		5.28694e+06	6.27001e+06	6.05226e+06	6.1542e+06	5.27623e+06	7525062	7.99483e+06	8151836	8060401	8684564		5.83895e+06	6.59189e+06	6906938	7.71751e+06	6056628	7.8026e+06	7834864	8.29936e+06	8351929	8707726	8169464	7.04287e+06	7.65073e+06	8521325		5.71199e+06	6565266	6.81616e+06	7.23231e+06	5947136	9139984	9098033	9023355	9162977	8924663	6987335	7019693	7.31769e+06	7911191		6.59101e+06	6595777	7003516	6599381	6.45887e+06	9193813	9263837
48.2		5270269	6.24446e+06	6.06574e+06	6122426	5271013	7.53325e+06	7999595	8133867	8038387	8670088		5828881	6559273	6891782	7.73821e+06	6.02184e+06	7.79859e+06	7.83571e+06	8290293	8371055	8717201	8.1765e+06	7048643	7642057	8530183		5.6835e+06	6.56092e+06	6.82068e+06	7.23295e+06	5.95374e+06	9140321	9110175	9021096	9156938	8950937	6.98558e+06	6979278	7313166	7.92252e+06		6.58633e+06	6.57888e+06	6996546	6.59427e+06	6.44438e+06	9188360	9252820
48.4		5291837	6.23356e+06	6063262	6.11762e+06	5.26792e+06	7522359	8004115	8.11373e+06	8053554	8677096		5838644	6555874	6.87491e+06	7733981	6.05411e+06	7.79906e+06	7848108	8319521	8354769	8717549	8.17939e+06	7.03612e+06	7640006	8504970		5696867	6591069	6779871	7.23126e+06	5.95813e+06	9137877	9109699	9028970	9157375	8924676	6.99075e+06	7004917	7339506	7.92874e+06		6580335	6.59921e+06	7.00041e+06	6589774	6.44292e+06	9189504	9249507
48.6		5285720	6.27022e+06	6.04765e+06	6121747	5.28767e+06	7519844	8006549	8.13601e+06	8045185	8664868		5848834	6.58711e+06	6.92403e+06	7.75178e+06	6059731	7.78545e+06	7.85575e+06	8.28245e+06	8.36827e+06	8700159	8.16364e+06	7.06135e+06	7.63268e+06	8506421		5.71824e+06	6.58879e+06	6806999	7.22226e+06	5938182	9130958	9116462	9027861	9163428	8947996	6.98758e+06	6992105	7.31379e+06	7914333		6.59827e+06	6.58643e+06	7003174	6.59714e+06	6.45047e+06	9174108	9270035
48.8		5.27517e+06	6.25203e+06	6.06152e+06	6.13214e+06	5.28179e+06	7543547	7.99811e+06	8.13621e+06	8.0372e+06	8692598		5.84513e+06	6566883	6911402	7689974	6.06906e+06	7.80711e+06	7848885	8302652	8361892	8712636	8.18147e+06	7038104	7.65167e+06	8509180		5680720	6.54496e+06	6819751	7195416	5918661	9136080	9125740	9028915	9170556	8918497	6979938	6994871	7306736	7917990		6.58591e+06	6613505	7019881	6603672	6448624	9167033	9250075
49		5.28702e+06	6.26888e+06	6073337	6.13469e+06	5301143	7526782	8015611	8.14147e+06	8.03354e+06	8676616		5839969	6547980	6908433	7.71162e+06	6.03169e+06	7.79628e+06	7854130	8301745	8357134	8712101	8165890	7.01741e+06	7622809	8526762		5.69573e+06	6.58835e+06	6.81938e+06	7221498	5.91568e+06	9130733	9125473	9030718	9152844	8930312	6985144	7015395	7.32855e+06	7.93375e+06		6593491	6.5846e+06	7.01108e+06	6.5971e+06	6456720	9190507	9259566
49.2		5.27766e+06	6.25881e+06	6.06067e+06	6151105	5308473	7540452	8000521	8.12639e+06	8.04937e+06	8684510		5.84476e+06	6594155	6882277	7732483	6035578	7793586	7847671	8.29031e+06	8364941	8723376	8.18147e+06	7.04933e+06	7634732	8524207		5.70667e+06	6595798	6827037	7.22881e+06	5931856	9144508	9122011	9036935	9171923	8927062	7009696	7024248	7.31569e+06	7.91853e+06		6.60837e+06	6603809	7015958	6.59316e+06	6.45749e+06	9181584	9252351
49.4		5284648	6.23879e+06	6.066e+06	6154903	5298049	7.53456e+06	7999385	8.12512e+06	8018778	8686685		5860471	6596009	6907680	7.74671e+06	6054497	7.81674e+06	7.85204e+06	8291569	8.33998e+06	8701014	8.1648e+06	7018632	7.63194e+06	8521666		5.69285e+06	6.55423e+06	6822269	7234341	5.9415e+06	9147642	9118619	9028582	9168344	8938738	6987236	7000262	7319795	7.91118e+06		6.58601e+06	6589742	7011242	6599107	6.43486e+06	9191157	9270719
49.6		5292646	6277830	6.06398e+06	6.14887e+06	5.31868e+06	7537170	7991968	8.13775e+06	8.04905e+06	8681202		5853357	6.56871e+06	6929556	7.74152e+06	6.07228e+06	7792826	7843837	8287333	8.36147e+06	8715648	8180446	7034804	7.64227e+06	8527941		5.70072e+06	6563607	6788944	7246160	5964454	9131056	9128713	9028638	9166879	8942308	7001464	7000626	7.32025e+06	7.92191e+06		6599697	6.61759e+06	7.00439e+06	6577159	6.40387e+06	9194986	9249151
49.8		5270768	6.27804e+06	6.06448e+06	6168656	5.29257e+06	7551020	7992918	8.141e+06	8.04322e+06	8675803		5.85032e+06	6.578e+06	6.89543e+06	7.70526e+06	6.06638e+06	7.81028e+06	7847853	8.30396e+06	8.35919e+06	8700039	8.1797e+06	7041859	7645805	8512725		5723615	6598580	6779430	7.24254e+06	5952229	9150032	9111687	9042323	9157023	8938641	7.00125e+06	6.99964e+06	7.3246e+06	7929558		6577811	6.56924e+06	6.97767e+06	6584774	6420154	9190818	9260975
50		5283776	6.25085e+06	6071371	6145816	5309803	7525249	7.98593e+06	8153004	8013830	8674284		5.85963e+06	6605296	6871260	7724712	6.03223e+06	7.81938e+06	7.85068e+06	8.30599e+06	8.34881e+06	8718513	8181769	7039167	7.64212e+06	8510409		5693422	6605380	6.81219e+06	7.27798e+06	5948703	9138355	9110035	9020057	9154968	8950937	7.00998e+06	7.01112e+06	7.32251e+06	7938382		6.59598e+06	6.61597e+06	6979487	6573932	6.42873e+06	9190846	9260861
50.2		5279362	6.27371e+06	6.06423e+06	6140891	5299259	7535928	7.99908e+06	8.14125e+06	8044602	8676576		5841430	6585637	6900109	7.74316e+06	6.02848e+06	7.81027e+06	7.8535e+06	8.29059e+06	8.36607e+06	8715982	8.18773e+06	7.03086e+06	7637268	8524757		5.71218e+06	6.56333e+06	6.82481e+06	7.26895e+06	5.93362e+06	9152324	9118227	9036227	9173925	8961378	7007323	6987269	7.32025e+06	7.91801e+06		6.59866e+06	6.59207e+06	6.99757e+06	6.56612e+06	6.44686e+06	9194957	9257260
50.4		5305276	6.24196e+06	6056499	6150704	5319356	7536174	7.99114e+06	8165110	8.0326e+06	8676603		5860054	6563481	6.92874e+06	7.74976e+06	6.05897e+06	7801998	7.83769e+06	8307483	8.34971e+06	8717629	8181038	7018334	7.64508e+06	8528387		5716572	6593628	6832143	7225558	5.90434e+06	9136249	9108999	9021747	9169288	8942157	6.99314e+06	7012755	7316000	7.92368e+06		6.59324e+06	6612513	7010160	6576434	6.43852e+06	9192145	9256406
50.6		5.27334e+06	6248931	6.05577e+06	6.17056e+06	5304666	7542140	7.99753e+06	8143625	8028868	8686231		5.85703e+06	6.59614e+06	6918327	7739758	6060445	7.80479e+06	7840016	8305962	8.35395e+06	8727302	8.18839e+06	7.03584e+06	7630231	8526880		5706514	6602881	6825696	7212897	5.91609e+06	9131968	9132964	9033465	9156798	8947130	7017892	7.02095e+06	7.31917e+06	7915678		6609220	6591669	7034162	6.57631e+06	6.45492e+06	9173728	9255879
50.8		5292446	6.26843e+06	6.06153e+06	6.15863e+06	5.30173e+06	7.54999e+06	8.00771e+06	8.13819e+06	8056573	8689327		5851381	6615300	6.89394e+06	7.71515e+06	6067380	7.81374e+06	7833398	8310373	8.36291e+06	8704583	8195265	7034992	7.65551e+06	8527810		5.71164e+06	6582407	6.79738e+06	7209091	5917597	9129148	9120707	9031412	9180850	8955916	7005513	7001475	7.31721e+06	7934827		6.59068e+06	6.60357e+06	7015273	6.58185e+06	6.46136e+06	9177168	9272116
51		5278064	6249174	6069544	6.15964e+06	5306688	7535190	8.01113e+06	8143424	8.05667e+06	8686138		5875648	6.56576e+06	6915825	7.7535e+06	6054061	7.8229e+06	7.86087e+06	8314466	8.36103e+06	8712395	8172057	7047124	7638619	8557467		5.724e+06	6.55631e+06	6.79185e+06	7.23972e+06	5938319	9125586	9127900	9017729	9150693	8941470	7004884	6996877	7321156	7920498		6.60215e+06	6.61043e+06	7031162	6590574	6448966	9186171	9248639
51.2		5.2845e+06	6263602	6.05902e+06	6.16884e+06	5310869	7.55947e+06	8034680	8145244	8.02764e+06	8693573		5875211	6.58663e+06	6911424	7.73702e+06	6032068	7798678	7854968	8.30024e+06	8361326	8732143	8174084	7036819	7.6427e+06	8549291		5706733	6.60415e+06	6813583	7257120	5951514	9116476	9120343	9029747	9175138	8928995	7010955	6999413	7320481	7.93632e+06		6584564	6611373	7024580	6.60869e+06	6462343	9173742	9261829
51.4		5.30515e+06	6.28477e+06	6055161	6.16295e+06	5311917	7551325	8003843	8.1428e+06	8.05236e+06	8688700		5873589	6.59996e+06	6.92469e+06	7.75475e+06	6.05991e+06	7.81712e+06	7853025	8.30355e+06	8359410	8709987	8.17747e+06	7033409	7.65056e+06	8538472		5714903	6610803	6.83291e+06	7.26367e+06	5953189	9146967	9125305	9029775	9159683	8929887	7000968	6982062	7.32454e+06	7.92118e+06		6606108	6622388	7029657	6.61569e+06	6.4591e+06	9183786	9259452
51.6		5278545	6253197	6069544	6.16099e+06	5313211	7550715	8012185	8.14128e+06	8049269	8685177		5.85991e+06	6588384	6904330	7.73728e+06	6075721	7.80336e+06	7841593	8.29707e+06	8.34447e+06	8724206	8168155	7.04094e+06	7645366	8545679		5729660	6.57262e+06	6.84026e+06	7253125	5943240	9114949	9126357	9027653	9176604	8932027	7020124	6.99662e+06	7.32088e+06	7940528		6.58753e+06	6.61654e+06	7.01264e+06	6.6013e+06	6470982	9189942	9287084
51.8		5.29386e+06	6295044	6060009	6.16007e+06	5308145	7575207	8.0033e+06	8142558	8042939	8694588		5870832	6571284	6.91764e+06	7723599	6.0848e+06	7.80667e+06	7863706	8308455	8.36646e+06	8712021	8.20446e+06	7.0266e+06	7643943	8522766		5708887	6582565	6.83861e+06	7245355	5960168	9144198	9136642	9057310	9169274	8924471	6995025	7.00266e+06	7.33279e+06	7.92766e+06		6.60384e+06	6587121	7012048	6.6114e+06	6.45229e+06	9189094	9270719
52		5281496	6.25563e+06	6.06799e+06	6166538	5307708	7.54147e+06	8021426	8147830	8032486	8679616		5.86797e+06	6588763	6915858	7757496	6086198	7.80481e+06	7851422	8.32209e+06	8.36395e+06	8710054	8194066	7.04242e+06	7648427	8532976		5704723	6624935	6.8247e+06	7.22831e+06	5951739	9136038	9115650	9032702	9166526	8947913	7008217	6979641	7320218	7.91613e+06		6611426	6.61212e+06	6.993e+06	6.61245e+06	6.45812e+06	9193912	9268026
52.2		5.3025e+06	6.26637e+06	6045285	6.16673e+06	5292028	7.54676e+06	8.00556e+06	8130884	8.04313e+06	8681523		5871385	6.6051e+06	6.93556e+06	7.77024e+06	6066755	7817309	7857422	8300404	8.33108e+06	8701829	8187493	7.043e+06	7.65228e+06	8525281		5732278	6.58681e+06	6.81352e+06	7.22045e+06	5.952e+06	9138748	9129681	9040476	9182290	8925266	7.00368e+06	7.01693e+06	7.32886e+06	7.91937e+06		6.59749e+06	6.62416e+06	6.99753e+06	6.60848e+06	6463018	9194011	9269836
52.4		5.29201e+06	6281937	6.04229e+06	6152738	5.30417e+06	7.5446e+06	8019149	8.14048e+06	8031767	8684870		5.87586e+06	6.57592e+06	6906774	7739770	6021912	7804135	7.84744e+06	8.30993e+06	8364272	8718888	8187392	7032136	7.64821e+06	8542501		5719730	6.60479e+06	6.79583e+06	7257915	5907776	9149582	9127619	9035630	9162146	8943654	7.02587e+06	7000681	7.34339e+06	7926986		6.61041e+06	6617338	7.01388e+06	6591227	6.45625e+06	9208011	9268981
52.6		5.27106e+06	6260761	6035311	6147078	5305249	7.53916e+06	8.02307e+06	8.14714e+06	8044428	8675497		5867299	6594713	6921365	7728986	6068700	7811614	7856742	8312483	8364542	8720897	8196906	7046991	7.65892e+06	8565966		5703456	6624808	6.82322e+06	7253488	5903897	9124127	9143369	9033660	9174123	8922196	7014699	7.00725e+06	7318206	7.9285e+06		6600730	6608450	7028739	6.62618e+06	6.45194e+06	9183489	9272287
52.8		5306214	6.27458e+06	6024499	6.1542e+06	5326199	7.54976e+06	7.99458e+06	8.13661e+06	8.05845e+06	8697740		5.88507e+06	6616282	6.9444e+06	7737384	6065544	7.80403e+06	7840392	8300327	8370231	8726780	8196098	7.04881e+06	7644192	8545259		5739400	6624977	6824334	7.27526e+06	5935913	9135042	9115552	9035478	9166357	8952890	7.0208e+06	7.00662e+06	7334855	7.93225e+06		6600161	6614920	7.0395e+06	6621014	6.46443e+06	9189264	9275481
53		5.28494e+06	6272567	6.04336e+06	6.15056e+06	5.31394e+06	7545013	7982918	8158395	8053504	8692812		5.86365e+06	6608914	6.92491e+06	7.75198e+06	6084736	7.80709e+06	7.86564e+06	8.29142e+06	8.35207e+06	8722049	8201642	7.03594e+06	7.6456e+06	8568072		5.71752e+06	6.57858e+06	6841324	7265173	5946950	9154757	9124324	9035589	9162175	8922717	7006462	6997715	7.33992e+06	7927929		6598675	6619778	7.04394e+06	6608545	6.46549e+06	9204261	9282929
53.2		5.29901e+06	6246216	6.038e+06	6.1401e+06	5305413	7.54687e+06	8007204	8154826	8065910	8695924		5.86925e+06	6583564	6.90274e+06	7768315	6.08411e+06	7.80179e+06	7852624	8.30459e+06	8.37956e+06	8714898	8.19734e+06	7055232	7651406	8531166		5717669	6.60909e+06	6836884	7261333	5957462	9134143	9128895	9023175	9155602	8941690	6.99363e+06	7.01783e+06	7318995	7.91952e+06		6.61769e+06	6.61176e+06	7022346	6.57786e+06	6.45403e+06	9184237	9264080
53.4		5305331	6.28446e+06	6.05806e+06	6.13997e+06	5.31567e+06	7.55514e+06	8015413	8138230	8052759	8703621		5887602	6.61864e+06	6923508	7.7467e+06	6047374	7815374	7857896	8.3006e+06	8.37537e+06	8722210	8.191e+06	7.04189e+06	7.66124e+06	8535756		5.74027e+06	6.62474e+06	6829168	7224970	5.96442e+06	9150664	9118886	9032411	9160964	8920264	7053601	6.99137e+06	7323180	7.92724e+06		6610455	6.62774e+06	7.02297e+06	6564321	6.4541e+06	9210871	9284057
53.6		5.28789e+06	6.29155e+06	6.06273e+06	6.11262e+06	5.30495e+06	7557971	8020733	8130934	8.0505e+06	8694855		5.87876e+06	6.60712e+06	6922502	7707995	6052436	7802698	7.84409e+06	8.31567e+06	8371802	8718058	8201225	7058473	7.66737e+06	8555810		5.73062e+06	6618141	6.7896e+06	7.21403e+06	5954757	9128839	9120665	9040462	9150397	8949040	7.00472e+06	6.99845e+06	7350158	7930881		6.61264e+06	6.62468e+06	7030509	6.58931e+06	6.43566e+06	9206327	9272145
53.8		5300042	6272892	6.0703e+06	6120199	5301580	7.54861e+06	8015846	8138569	8041748	8701990		5.87748e+06	6.59205e+06	6962867	7731465	6071321	7.80786e+06	7.84822e+06	8.30843e+06	8361699	8732371	8208036	7050118	7673334	8548437		5.71623e+06	6.5798e+06	6.84688e+06	7226271	5.95739e+06	9135771	9145112	9027736	9165174	8923731	7.01689e+06	7007709	7.31882e+06	7921991		6578158	6.62045e+06	7.0309e+06	6599729	6428834	9196046	9279076
54		5.29472e+06	6.29441e+06	6.05389e+06	6.12141e+06	5314861	7548978	8.02943e+06	8135735	8041984	8707512		5.87721e+06	6.58198e+06	6911992	7755418	6.072e+06	7825501	7852284	8.30787e+06	8379686	8711806	8196603	7.04934e+06	7.65627e+06	8529042		5733224	6.60623e+06	6838389	7259732	5.95979e+06	9138650	9131687	9060887	9159162	8933110	7.00921e+06	7004928	7.34077e+06	7917464		6596051	6618880	7069081	6614635	6.4562e+06	9191354	9271518
54.2		5303883	6265510	6057897	6.12921e+06	5330253	7560461	8.02477e+06	8154914	8.04979e+06	8689554		5891853	6.60823e+06	6911861	7.78127e+06	6.06585e+06	7.81633e+06	7852017	8300800	8.37163e+06	8723536	8.19657e+06	7.03642e+06	7.66705e+06	8533828		5.7241e+06	6628551	6844498	7.26052e+06	5.92847e+06	9155292	9122333	9031342	9158064	8925746	7.00045e+06	6999446	7.3377e+06	7946270		6.62001e+06	6.62672e+06	7.05095e+06	6621257	6.45115e+06	9195099	9264621
54.4		5307790	6259057	6.05934e+06	6154141	5.33606e+06	7557372	8011196	8143449	8.06018e+06	8697139		5884636	6.62367e+06	6.94425e+06	7773705	6.04794e+06	7.80032e+06	7845038	8.32122e+06	8348769	8701482	8211361	7.03926e+06	7.65358e+06	8520251		5712309	6622821	6.84721e+06	7260118	5920076	9119208	9129288	9031218	9151972	8927021	7.01385e+06	6.9988e+06	7.33137e+06	7.9392e+06		6598812	6.61687e+06	7000615	6.62596e+06	6.45863e+06	9210248	9283115
54.6		5.28153e+06	6300779	6.07056e+06	6.14286e+06	5327596	7554882	8027270	8.16117e+06	8.04274e+06	8694067		5.89579e+06	6.59375e+06	6926537	7.74875e+06	6052733	7810647	7864630	8.31178e+06	8.37406e+06	8721460	8189511	7.04175e+06	7.65268e+06	8543893		5737545	6599360	6.82836e+06	7268958	5.94487e+06	9127156	9129863	9035617	9170838	8924019	7005535	6998233	7321293	7.93323e+06		6.61162e+06	6.62424e+06	7.00089e+06	6.61412e+06	6471418	9199863	9261317
54.8		5302226	6260112	6.07138e+06	6147799	5333952	7.55943e+06	8019372	8130583	8.06913e+06	8695029		5.89029e+06	6.61129e+06	6912800	7.77249e+06	6075125	7.81401e+06	7.86001e+06	8.31505e+06	8.36018e+06	8716237	8.19371e+06	7.0501e+06	7646268	8549146		5.74113e+06	6.62593e+06	6794631	7259618	5.95614e+06	9145379	9125221	9032758	9162569	8927994	7.01623e+06	6.99425e+06	7329313	7.91372e+06		6.61476e+06	6640180	7022711	6.63005e+06	6.47639e+06	9189052	9274897
55		5284239	6.30046e+06	6062320	6153530	5.33162e+06	7.55275e+06	8018221	8126186	8057132	8715621		5900137	6.63585e+06	6.93149e+06	7.76448e+06	6.07877e+06	7.80616e+06	7.86191e+06	8294134	8360786	8725975	8191416	7042092	7653377	8542619		5.72556e+06	6.62566e+06	6809017	7.25162e+06	5.96287e+06	9128909	9132768	9019835	9155109	8952546	7.02951e+06	7006087	7.31731e+06	7.94454e+06		6.62193e+06	6.62717e+06	7.03701e+06	6.62806e+06	6.47586e+06	9214666	9285941
55.2		5304311	6.28305e+06	6.06005e+06	6.16418e+06	5337890	7.56242e+06	8037804	8.14489e+06	8.05421e+06	8695069		5.8976e+06	6582533	6.95172e+06	7775643	6079964	7824569	7874619	8310168	8360593	8711164	8195038	7052436	7656405	8532490		5.73156e+06	6617106	6.80945e+06	7.2353e+06	5.96034e+06	9140925	9129316	9021193	9167738	8942404	7012567	7.00225e+06	7326029	7929938		6617465	6.63974e+06	7.04095e+06	6.62524e+06	6.47292e+06	9202620	9281773
55.4		5.31388e+06	6269520	6052089	6156196	5.32968e+06	7.56456e+06	8.02457e+06	8.154e+06	8.06781e+06	8685511		5886707	6.61557e+06	6.928e+06	7.79678e+06	6.05913e+06	7.8276e+06	7854446	8.31512e+06	8.38237e+06	8725855	8.22426e+06	7052913	7.66255e+06	8565163		5.74726e+06	6.5933e+06	6838075	7249528	5955237	9129849	9139549	9026544	9164357	8924964	7.02709e+06	6.99882e+06	7.32809e+06	7933160		6.6233e+06	6.63665e+06	7.04176e+06	6615659	6.46329e+06	9201970	9276737
55.6		5280497	6304795	6068700	6.17007e+06	5.32878e+06	7549119	8.03358e+06	8153268	8059556	8726351		5.89411e+06	6.60372e+06	6.92677e+06	7734484	6067400	7811215	7857325	8.30477e+06	8.35497e+06	8702992	8201427	7045339	7656892	8574460		5722135	6633173	6.83811e+06	7.27113e+06	5972659	9150172	9135140	9052928	9166019	8920976	7015870	7.00437e+06	7319841	7.93826e+06		6.62389e+06	6.627e+06	7.05494e+06	6.62709e+06	6.46717e+06	9212499	9275011
55.8		5301580	6293761	6.06638e+06	6.15518e+06	5.34362e+06	7.56294e+06	8.03117e+06	8174525	8059531	8701308		5917197	6.59896e+06	6.9455e+06	7751023	6089839	7.8184e+06	7.85017e+06	8288851	8368506	8710642	8215396	7060094	7651620	8554587		5758491	6655165	6837750	7274917	5.96358e+06	9132445	9118802	9018685	9171388	8920141	7003902	7013727	7.32879e+06	7.94263e+06		6.61844e+06	6628001	7049153	6.62266e+06	6459386	9190648	9267499
56		5.29269e+06	6.27654e+06	6066457	6162845	5.33251e+06	7561354	8.03464e+06	8.15153e+06	8068971	8707646		5.89342e+06	6.59921e+06	6942782	7.79945e+06	6.07841e+06	7.81343e+06	7884753	8310731	8.36746e+06	8714001	8193309	7.03861e+06	7653626	8550500		5739209	6.59949e+06	6838010	7280994	5.95512e+06	9141150	9132810	9043601	9139970	8950181	7017704	7.02184e+06	7.32704e+06	7.9269e+06		6624248	6.63226e+06	7053457	6623529	6.47857e+06	9203851	9272359
56.2		5297685	6307344	6061447	6.17027e+06	5345946	7540827	8040644	8157352	8046414	8723469		5903186	6.6296e+06	6928287	7.79995e+06	6073377	7822572	7864265	8.30212e+06	8382045	8709786	8208099	7.04983e+06	7677667	8565966		5.72335e+06	6621384	6809114	7.28525e+06	5.95521e+06	9147290	9122557	9038573	9169823	8952092	7.01828e+06	6994353	7.32415e+06	7931322		6.61044e+06	6633078	7.04579e+06	6623656	6460911	9196441	9283029
56.4		5294874	6.29143e+06	6.06125e+06	6174179	5.34467e+06	7.56878e+06	8039044	8162192	8.05519e+06	8704102		5903108	6.61948e+06	6923169	7807735	6052079	7.81348e+06	7.86253e+06	8.31871e+06	8376104	8715340	8218395	7049752	7666768	8557585		5.75963e+06	6628773	6.79356e+06	7275827	5.937e+06	9135407	9116546	9030899	9158993	8935773	7.01722e+06	7029657	7333515	7924819		6.63095e+06	6.58496e+06	7.04633e+06	6.62045e+06	6.43686e+06	9190803	9280746
56.6		5.27671e+06	6282212	6077122	6158883	5.35764e+06	7573383	8036316	8.14662e+06	8.07369e+06	8716197		5.91972e+06	6608988	6936506	7.75493e+06	6071083	7832913	7.86024e+06	8.29466e+06	8.36887e+06	8722706	8.21461e+06	7047534	7679191	8562597		5.74504e+06	6.63868e+06	6839775	7.23372e+06	5935913	9136080	9121408	9041726	9164963	8948724	7.03704e+06	7.00778e+06	7328661	7937340		6.61962e+06	6598243	7.04554e+06	6.62539e+06	6.4297e+06	9192287	9279861
56.8		5309284	6.30228e+06	6.0631e+06	6163718	5.34716e+06	7574324	8031284	8162079	8.04252e+06	8689087		5896427	6.62704e+06	6957235	7.78013e+06	6.08156e+06	7.83159e+06	7.86744e+06	8302908	8381916	8737161	8.20043e+06	7.06371e+06	7671621	8556231		5.73255e+06	6.60398e+06	6.85969e+06	7236572	5962492	9135701	9125221	9033077	9167062	8946786	7005436	7.00726e+06	7.32264e+06	7938885		6.62006e+06	6.59162e+06	7.03655e+06	6608186	6431874	9191792	9248454
57		5.29318e+06	6286392	6062905	6.1626e+06	5.35596e+06	7.57164e+06	8023184	8.141e+06	8066918	8712877		5904667	6630444	6943275	7.79768e+06	6093850	7830236	7.83643e+06	8.30305e+06	8369330	8731097	8218990	7.04132e+06	7.66186e+06	8554390		5.76556e+06	6.64522e+06	6858759	7254362	5964081	9138832	9124422	9030677	9158036	8960401	7031782	7.03366e+06	7343403	7926288		6627483	6605359	7.00528e+06	6578442	6.43807e+06	9213490	9272516
57.2		5303783	6.29137e+06	6075393	6.1623e+06	5.35024e+06	7579103	8028137	8163173	8067291	8702471		5.92241e+06	6.60832e+06	6.92246e+06	7805923	6087471	7.81702e+06	7863876	8292743	8388145	8728549	8200543	7.04313e+06	7655075	8556178		5.74982e+06	6.64907e+06	6848931	7284148	5.96488e+06	9135294	9133722	9031537	9181161	8943929	7021539	7.02158e+06	7.33188e+06	7953538		6.61495e+06	6.63314e+06	7.03043e+06	6557143	6469050	9207006	9279076
57.4		5.29689e+06	6.30394e+06	6.06509e+06	6.16934e+06	5.35514e+06	7566232	8041736	8.15501e+06	8075855	8714108		5919705	6600878	6.96137e+06	7.80027e+06	6052396	7829182	7847125	8323695	8.36223e+06	8724890	8.2049e+06	7040552	7.66476e+06	8560347		5.73793e+06	6608355	6813162	7286084	5.97123e+06	9132122	9136263	9035866	9152282	8925609	7.02868e+06	7.0193e+06	7.32395e+06	7.93428e+06		6.63904e+06	6.639e+06	7.02958e+06	6595693	6.4738e+06	9203639	9256847
57.6		5.3054e+06	6.30181e+06	6.07426e+06	6163668	5355346	7.57224e+06	8018889	8156384	8073452	8712449		5.92051e+06	6.62532e+06	6.9625e+06	7762411	6.05364e+06	7.8319e+06	7.87069e+06	8296483	8.36508e+06	8724193	8.22305e+06	7049619	7.66226e+06	8572576		5.76643e+06	6614962	6.83122e+06	7.28473e+06	5969478	9146447	9140490	9042420	9181866	8921607	7.0122e+06	7018820	7.33071e+06	7.93071e+06		6621194	6648676	7056031	6.61136e+06	6467077	9199651	9283058
57.8		5320852	6.29903e+06	6.07154e+06	6.14805e+06	5356930	7555563	8.03164e+06	8.17424e+06	8.07827e+06	8710361		5918124	6641239	6.937e+06	7.77279e+06	6089182	7812714	7.87557e+06	8.31544e+06	8376001	8710415	8.19758e+06	7034217	7.65871e+06	8549527		5768781	6641991	6.84876e+06	7288157	5966092	9142639	9122978	9027486	9169175	8952354	7.08106e+06	7011518	7335267	7932192		6.63082e+06	6636062	7.06527e+06	6.6187e+06	6.47729e+06	9195862	9261886
58		5.29586e+06	6.29952e+06	6.07166e+06	6166558	5355172	7.56403e+06	8031445	8190621	8075419	8705546		5930937	6.6151e+06	6945960	7811856	6097514	7.829e+06	7863244	8313967	8.38283e+06	8726525	8.21604e+06	7.04486e+06	7.65692e+06	8587975		5.72238e+06	6.63929e+06	6857337	7259005	5974446	9128727	9139928	9044254	9167710	8931409	7012236	7037096	7.3421e+06	7921722		6617528	6664610	7.063e+06	6.62928e+06	6.46596e+06	9200414	9287284
58.2		5.30605e+06	6.28195e+06	6076903	6162123	5.35825e+06	7586606	8.03558e+06	8145432	8058984	8707927		5938759	6613748	6.95174e+06	7.81534e+06	6095134	7828274	7.86484e+06	8.32827e+06	8.36724e+06	8731298	8185475	7042668	7658864	8574987		5.75263e+06	6617053	6863959	7241036	5.97219e+06	9146096	9127759	9026779	9167667	8938353	7020124	7018544	7.3353e+06	7946773		6.64051e+06	6638200	7.06293e+06	6.61938e+06	6.4804e+06	9206978	9262000
58.4		5314004	6303419	6076297	6.17899e+06	5.35551e+06	7577796	8020065	8.15812e+06	8.0621e+06	8712542		5.9314e+06	6638126	6960484	7.80372e+06	6068621	7.8277e+06	7857908	8307509	8.37291e+06	8717763	8214966	7.04025e+06	7.67435e+06	8569652		5755731	6657244	6860626	7275759	5968467	9146475	9132122	9021373	9177394	8937818	7.02636e+06	7.02768e+06	7321007	7.92799e+06		6635300	6655950	7053479	6623508	6.47366e+06	9200739	9282144
58.6		5.29586e+06	6.31508e+06	6.07989e+06	6.16641e+06	5371588	7.58166e+06	8.04423e+06	8.15708e+06	8.09159e+06	8719357		5.91645e+06	6.65061e+06	6.93921e+06	7.77476e+06	6065981	7.83294e+06	7.86384e+06	8320174	8370965	8726257	8.20207e+06	7.05068e+06	7.66596e+06	8584954		5.74874e+06	6643749	6.82264e+06	7276874	5.94996e+06	9143215	9132459	9042490	9176915	8947584	7027190	7.00859e+06	7.33711e+06	7.93798e+06		6.63135e+06	6.64515e+06	7.0625e+06	6629439	6479161	9187569	9280246
58.8		5315946	6.28327e+06	6.05201e+06	6157349	5.35156e+06	7567737	8017627	8.17216e+06	8057915	8716076		5.94231e+06	6599560	6938258	7788497	6.07957e+06	7.82039e+06	7.85605e+06	8.30106e+06	8375627	8719343	8.21727e+06	7046780	7.6589e+06	8567980		5766114	6.63281e+06	6.80306e+06	7296079	5.94544e+06	9137892	9132712	9023785	9166738	8929009	7029159	7029934	7328638	7.94216e+06		6.64195e+06	6666691	7.05974e+06	6.63556e+06	6482333	9197077	9276223
59		5295911	6309741	6066755	6.14978e+06	5347684	7.56153e+06	8043051	8151572	8.08263e+06	8711619		5.92577e+06	6.61601e+06	6975538	7.81466e+06	6097185	7837858	7.8869e+06	8.30895e+06	8.38578e+06	8722130	8219838	7063781	7.67316e+06	8580153		5761693	6.61572e+06	6.84276e+06	7296512	5943974	9135729	9118535	9033507	9177027	8932232	7.0114e+06	7.00505e+06	7327608	7941681		6624290	6649418	7.07057e+06	6.64509e+06	6.48475e+06	9200230	9288983
59.2		5.30333e+06	6.30277e+06	6063808	6.12762e+06	5.36281e+06	7572312	8040855	8163148	8081025	8708154		5.94035e+06	6640127	6.97703e+06	7.83159e+06	6097693	7838452	7.86819e+06	8.31969e+06	8.37725e+06	8728630	8222775	7048665	7653377	8587249		5729106	6.65207e+06	6856046	7.28787e+06	5974083	9148077	9120259	9036602	9164554	8940014	7.03038e+06	7019428	7.3263e+06	7940393		6648655	6.66515e+06	7062759	6.63747e+06	6482156	9193092	9261488
59.4		5.30707e+06	6290615	6075264	6.12957e+06	5.33574e+06	7580104	8.03086e+06	8165022	8.07192e+06	8722826		5.94017e+06	6636845	6961516	7821979	6.05443e+06	7845341	7.85955e+06	8.323e+06	8370424	8742584	8199255	7.05114e+06	7.66393e+06	8585626		5.75296e+06	6.65386e+06	6870912	7.27982e+06	5.9717e+06	9136614	9126679	9038310	9166273	8940028	7.01505e+06	7.01506e+06	7.33292e+06	7.92786e+06		6630518	6.64996e+06	7050850	6.61555e+06	6470338	9200683	9274055
59.6		5.28577e+06	6311669	6.06917e+06	6142052	5375167	7582377	8.0438e+06	8.16277e+06	8.08665e+06	8723871		5917275	6603229	6946245	7.78653e+06	6.06731e+06	7.84185e+06	7.8703e+06	8314760	8.36934e+06	8723416	8.20141e+06	7.04943e+06	7657783	8584413		5.76724e+06	6628519	6853193	7265787	5984145	9147178	9142344	9026696	9169950	8938339	7.01107e+06	7023717	7.33113e+06	7.94796e+06		6.63501e+06	6689576	7031162	6.61936e+06	6.44017e+06	9204615	9283343
59.8		5298340	6314210	6.07344e+06	6.1514e+06	5362400	7575454	8.04207e+06	8.16702e+06	8072568	8722505		5.93019e+06	6.62038e+06	6967118	7.80827e+06	6096747	7832368	7.86936e+06	8.31562e+06	8370051	8720736	8203322	7063470	7664188	8567427		5744279	6656194	6.85579e+06	7251196	5967878	9140883	9142807	9027278	9182120	8951336	7026792	7.01756e+06	7324084	7946687		6621828	6.64454e+06	7035778	6.62145e+06	6443175	9188304	9285970
60		5.28301e+06	6.30513e+06	6076784	6.18358e+06	5.3607e+06	7.58023e+06	8.03847e+06	8179778	8.06459e+06	8717924		5.93412e+06	6.64909e+06	6972635	7.82844e+06	6.09937e+06	7.83701e+06	7851908	8.32112e+06	8359474	8729917	8.22397e+06	7057718	7.66163e+06	8563978		5.77428e+06	6.66385e+06	6819135	7.29162e+06	5993697	9138102	9134087	9017757	9145252	8922484	7030996	7020323	7.33323e+06	7942834		6637671	6.67273e+06	7.057e+06	6631988	6.45305e+06	9219242	9276594
60.2		5.29963e+06	6.32097e+06	6077519	6.17363e+06	5.36794e+06	7.58367e+06	8033527	8.17594e+06	8084290	8721259		5937497	6619757	6.95157e+06	7.82244e+06	6081783	7841350	7872306	8.30014e+06	8377444	8715353	8198838	7068303	7673453	8578927		5.76968e+06	6630084	6.83162e+06	7.31275e+06	5.97395e+06	9142920	9131856	9034381	9075124	8925293	7.05798e+06	7019649	7338051	7.94871e+06		6.6356e+06	6662083	7074017	6630719	6474556	9196837	9270078
60.4		5303692	6.29809e+06	6.07519e+06	6149041	5.37075e+06	7570477	8045359	8170131	8071684	8740221		5.93199e+06	6.60637e+06	6934196	7.80322e+06	6065683	7772249	7.87654e+06	8273658	8379106	8711566	8228513	7043433	7.65911e+06	8576990		5736847	6.63095e+06	6.85281e+06	7.29443e+06	5980046	9130481	9125712	9030344	9051440	8942610	7.02336e+06	7029259	7.33117e+06	7.94018e+06		6628149	6683764	7.06078e+06	6.62772e+06	6.49497e+06	9209002	9291197
60.6		5.29229e+06	6286158	6079964	6178379	5356445	7.56962e+06	8.04773e+06	8.17706e+06	8.07792e+06	8718593		5.964e+06	6639640	6995554	7.80159e+06	6058938	7446075	7858941	8159665	8.37791e+06	8712261	8.20341e+06	7.05883e+06	7678119	8571535		5.76627e+06	6656809	6859508	7314000	5956119	9148570	9124324	9030288	9045519	8933179	7.02165e+06	7037971	7344309	7.92421e+06		6646599	6633459	7079223	6.63186e+06	6.49413e+06	9199933	9272658
60.8		5323817	6317456	6068879	6159836	5191988	7.5612e+06	8054523	8.1821e+06	8.04531e+06	8728764		5.93659e+06	6638634	6982392	7.82012e+06	6063798	7785122	7845244	8.21502e+06	8.37228e+06	8659532	8.22911e+06	7.04682e+06	7.67191e+06	8545088		5762086	6664132	6.85231e+06	7303905	5964689	9148499	9136305	9023341	9078108	8915415	7019395	6976022	7336493	7935219		6.63663e+06	6637671	7.08329e+06	6.4493e+06	6490023	9209526	9239544
61		5.28704e+06	6294484	6.07609e+06	6173898	5.19633e+06	7590413	8033614	8141316	7.9896e+06	8719906		5934231	6.60087e+06	6.93463e+06	7829291	5890024	7664806	7768459	8.21228e+06	8389861	8481927	8226701	7.05917e+06	7.6707e+06	8553733		5.74425e+06	6630719	6855124	7247294	5.95115e+06	9150847	9044560	9031467	9053943	8795041	7.0218e+06	6974636	7349596	7.94548e+06		6640148	6.53549e+06	7.09286e+06	6478527	6493355	9199764	9197643
61.2		5320013	6.31369e+06	6.03477e+06	6.17081e+06	5.27851e+06	7.56952e+06	8027295	7.97162e+06	7.91674e+06	8723804		5.92696e+06	6637893	6921540	7.84014e+06	5.8782e+06	7635751	7.70734e+06	8.21311e+06	8.3827e+06	8541123	8233760	7.04997e+06	7.67781e+06	8320750		5772246	6.67033e+06	6805812	6.96951e+06	5.92985e+06	9122067	9007540	9025490	9069438	8611600	7037074	6800829	7.34427e+06	7.9367e+06		6.55081e+06	6.3914e+06	7.05797e+06	6516735	6497834	9175420	9212740
61.4		5.30519e+06	6333530	5923581	6.12911e+06	5249270	7571724	8052436	7.89408e+06	7949326	8739617		5.82009e+06	6.63334e+06	6872086	7.8166e+06	5.95902e+06	7.63908e+06	7679060	8.18979e+06	8389422	8578005	8218218	7.0633e+06	7664842	8422295		5.78595e+06	6671121	6764330	6.92875e+06	5.91047e+06	9106956	8965756	9000486	9008716	8696298	7.04474e+06	6.87798e+06	7330183	7.93167e+06		6455434	6418987	6913597	6.4826e+06	6465343	9109377	9123034
61.6		5.29432e+06	6298986	5.82168e+06	6094188	5.25775e+06	7573477	8.04295e+06	8017726	7898731	8692384		5659701	6577422	6908531	7806394	5.93583e+06	7.65999e+06	7593184	8177082	8366292	8582118	8.22607e+06	7038569	7676655	8409406		5750817	6.65054e+06	6.73653e+06	7073639	5855411	9091312	9025129	8936569	8985706	8727289	7031671	6893438	7.33869e+06	7940700		6.5001e+06	6466184	6734025	6466672	6358142	8832158	8949109
61.8		5181889	6309649	5.80698e+06	6.0758e+06	5.2638e+06	7581741	7.97809e+06	8023766	7911484	8647435		5834312	6.46167e+06	6.88911e+06	7.78378e+06	5980174	7.65147e+06	7713755	8095591	8.015e+06	8596345	8227170	7033254	7.67935e+06	8370746		5783052	6.64616e+06	6.75757e+06	7.16544e+06	5.83451e+06	9036297	9011858	8834749	8963760	8803745	7.00261e+06	6899640	7310607	7924109		6526911	6.48576e+06	6886925	6439738	6.18548e+06	8650637	9051426
62		5.06359e+06	6328898	5941880	6.09117e+06	5276221	7.56346e+06	7997780	8033911	7.94572e+06	8510501		5821310	6.43869e+06	6848660	7652510	5.93545e+06	7636533	7.71162e+06	8.0847e+06	8153042	8543131	8233354	6.92678e+06	7.66835e+06	8420288		5.75886e+06	6629270	6742719	7.15763e+06	5.86617e+06	9040573	8974685	8882886	8954636	8801920	7.0119e+06	6888177	7.17887e+06	7.88626e+06		6440742	6499887	6.89208e+06	6.38043e+06	6.21843e+06	8824863	9108999
62.2		5.23413e+06	6289465	5948703	6.10743e+06	5.2821e+06	7488638	7913208	8011777	7949719	8578941		5.82428e+06	6489315	6.83271e+06	7617238	5913568	7.64303e+06	7732004	8.05613e+06	8.19657e+06	8525792	8.20124e+06	6.80871e+06	7684122	8411565		5.65451e+06	6450023	6711420	7.09924e+06	5.83442e+06	9043685	8957594	8858458	8968511	8796663	6.92457e+06	6.87098e+06	7.12909e+06	7838816		6360255	6420443	6816467	6.33339e+06	6.22021e+06	8865100	9051983
62.4		5181350	6.32062e+06	5.95278e+06	6078483	5.27272e+06	7440301	7.92675e+06	8026552	7935538	8643371		5793717	6.47985e+06	6.8183e+06	7.62701e+06	5904959	7638133	7694386	8.03338e+06	8.23996e+06	8546953	8207998	6.89641e+06	7.68463e+06	8.37795e+06		5.45594e+06	6.49677e+06	6698940	7.01623e+06	5840356	9045797	8954953	8916346	8952670	8735430	6.79242e+06	6.81599e+06	7255463	7.74758e+06		6.3993e+06	6384921	6.83855e+06	6.2811e+06	6232312	8948504	8974299
62.6		5.20987e+06	6.33651e+06	5926208	6.06475e+06	5.27295e+06	7462711	7.90288e+06	8036056	7.94266e+06	8639176		5764234	6.49417e+06	6.72761e+06	7683574	5897800	7609827	7.63715e+06	7995040	8242880	8518078	8.1975e+06	6890497	7.66371e+06	8327743		5638817	6501555	6.66736e+06	7.00623e+06	5.78606e+06	9009546	8928831	8858186	8909817	8687005	6.89586e+06	6.77538e+06	7.18753e+06	7822366		6.30201e+06	6.34933e+06	6.80661e+06	6.19541e+06	6.21106e+06	8916319	8968883
62.8		5.19629e+06	6284500	5940559	6048196	5.26293e+06	7531020	7895509	8029983	7933160	8611402		5734562	6.47289e+06	6737889	7.66296e+06	5847401	7592441	7.66143e+06	7993535	8.24184e+06	8498579	7970640	6910092	7.61243e+06	8322645		5.59928e+06	6.45594e+06	6658082	6996403	5773225	8957855	8935196	8886625	8857207	8660184	6.89859e+06	6.77003e+06	7.16169e+06	7.83021e+06		6286728	6345986	6.74754e+06	6157379	6.19527e+06	8898999	8908886
63		5225540	6.22978e+06	5965219	6.03608e+06	5251541	7.48722e+06	7.9037e+06	8.00991e+06	7921049	8570508		5.71806e+06	6431078	6.7408e+06	7580716	5.8269e+06	7.5573e+06	7592146	7.97155e+06	8185122	8477977	8.02939e+06	6.90394e+06	7566032	8.30895e+06		5634941	6.49127e+06	6635914	7.00719e+06	5713911	8934990	8896512	8842500	8842052	8600810	6.87087e+06	6722806	7.2109e+06	7759731		6.17962e+06	6296541	6690470	6.11086e+06	6.13649e+06	8911295	8826259
63.2		5203134	6141962	5954365	6.02797e+06	5239096	7430165	7.9251e+06	8.01546e+06	7.89758e+06	8579837		5.70872e+06	6.39162e+06	6.73795e+06	7.6107e+06	5.79491e+06	7.54887e+06	7.59127e+06	7.96608e+06	8158785	8467987	8.05604e+06	6860398	7.43131e+06	8.29734e+06		5604079	6446324	6618574	6952495	5686023	8950332	8815976	8825825	8803407	8607222	6.85499e+06	6.67806e+06	7178408	7710229		6137119	6.2603e+06	6654242	6.05054e+06	6.03477e+06	8830639	8782421
63.4		5.19379e+06	6.12141e+06	5.96297e+06	6.02497e+06	5251107	7421926	7908441	8013558	7923913	8591631		5.6894e+06	6.37367e+06	6679583	7575560	5754802	7545177	7559874	7.93924e+06	8144591	8442145	8.11919e+06	6.83535e+06	7492123	8276116		5573333	6424472	6543475	6938718	5683590	8907833	8770585	8787264	8790018	8603427	6809891	6.63304e+06	7.1198e+06	7.69516e+06		6.10334e+06	6.20123e+06	6586900	6.01398e+06	6.00982e+06	8785240	8791463
63.6		5200056	6170915	5.94977e+06	6.0131e+06	5.25198e+06	7.44699e+06	7.91436e+06	8.02349e+06	7.92329e+06	8548726		5.68119e+06	6.34891e+06	6625305	7.5764e+06	5741820	7.50923e+06	7525951	7.93089e+06	8158257	8424860	8115684	6.78683e+06	7547793	8.23683e+06		5.55141e+06	6434429	6.54153e+06	6.91163e+06	5617718	8861329	8695082	8771421	8778914	8601709	6.79253e+06	6.62537e+06	7087116	7.61541e+06		6.05955e+06	6.17404e+06	6518103	5.98278e+06	5.98297e+06	8684644	8701616
63.8		5.16229e+06	6210195	5937204	6.00126e+06	5.25634e+06	7.44672e+06	7.89213e+06	8008996	7.92755e+06	8601682		5667657	6.29435e+06	6642086	7.55595e+06	5.74842e+06	7.50754e+06	7.51088e+06	7919825	8076814	8401792	8.0467e+06	6787964	7.53728e+06	8.21412e+06		5501084	6.39852e+06	6472800	6.8509e+06	5.60297e+06	8878835	8710080	8746586	8758632	8582804	6.72572e+06	6610972	7.09537e+06	7.60828e+06		6.00147e+06	6.14174e+06	6467949	5916719	5.93868e+06	8614074	8675550
64		5189651	6.12909e+06	5.91553e+06	6.03247e+06	5248329	7437740	7875532	7974788	7921771	8580588		5.66462e+06	6297855	6639354	7.53942e+06	5747447	7501023	7.49188e+06	7919813	8044118	8405579	8.022e+06	6766016	7510750	8195265		5.46865e+06	6338461	6.39978e+06	6.7939e+06	5.55038e+06	8819023	8652312	8723349	8741416	8529593	6.69935e+06	6.58039e+06	7072983	7546479		5911344	6092924	6384674	5853619	5.92434e+06	8558940	8577267
64.2		5.17108e+06	6.17535e+06	5.91634e+06	6036023	5.25451e+06	7433060	7890727	8015054	7942589	8605066		5652046	6.28e+06	6614920	7499938	5.72716e+06	7475188	7471407	7.90248e+06	8033242	8388945	8008526	6742751	7469069	8192312		5.43388e+06	6323032	6408418	6.75261e+06	5.54528e+06	8773145	8647661	8698195	8726230	8536897	6631766	6570759	7061049	7.50049e+06		5.88301e+06	6062816	6.31764e+06	5782437	5.86552e+06	8616735	8490367
64.4		5172474	6.1938e+06	5.92158e+06	6038684	5.23127e+06	7.43197e+06	7.90307e+06	8018060	7.91596e+06	8598934		5.63264e+06	6225671	6595124	7.44827e+06	5.68953e+06	7.48178e+06	7.45763e+06	7.87119e+06	8.00487e+06	8.38141e+06	8004671	6739870	7.45769e+06	8.19325e+06		5.38339e+06	6.28322e+06	6399634	6.71875e+06	5504902	8768390	8617437	8681469	8698502	8498344	6613537	6.53479e+06	7.00718e+06	7466430		5833906	6022198	6.25845e+06	5.75468e+06	5789859	8567045	8446040
64.6		5178603	6.18698e+06	5.86781e+06	6033927	5249270	7.4346e+06	7896339	8.02541e+06	7909822	8588265		5604418	6.2037e+06	6.59184e+06	7.4385e+06	5698095	7.45574e+06	7.46306e+06	7.85852e+06	7984520	8362445	7988564	6.69459e+06	7.44705e+06	8.17204e+06		5334162	6216713	6.35364e+06	6697853	5.45657e+06	8716143	8605767	8683403	8704958	8488905	6598738	6500825	7002556	7414850		5779189	5983516	6.20237e+06	5719358	5735891	8490445	8418890
64.8		5.16943e+06	6.20932e+06	5.87338e+06	6.02798e+06	5.25158e+06	7.42223e+06	7.88269e+06	8.02398e+06	7.92546e+06	8595724		5611928	6219732	6.57334e+06	7425929	5691548	7.43476e+06	7.43862e+06	7.86877e+06	7.96637e+06	8.36452e+06	7959866	6680753	7.40093e+06	8168394		5354586	6.20314e+06	6.30798e+06	6666298	5447520	8709452	8586603	8651036	8651741	8484913	6549646	6541590	6950751	7414434		5742490	5940432	6130919	5.68332e+06	5.70589e+06	8433972	8379918
65		5.18718e+06	6158813	5864117	6.02504e+06	5.23196e+06	7.44505e+06	7.88791e+06	8013570	7.9366e+06	8591710		5.59167e+06	6207331	6.51235e+06	7437068	5.68901e+06	7.42477e+06	7412955	7.82878e+06	7959485	8.34573e+06	7.94068e+06	6.63936e+06	7400196	8144905		5316739	6184160	6.29524e+06	6.64281e+06	5418419	8668330	8559071	8627690	8679389	8456668	6.54331e+06	6.47254e+06	6945456	7.37678e+06		5711108	5913314	6.04989e+06	5.64859e+06	5665475	8418139	8359577
65.2		5.16732e+06	6.18596e+06	5.88413e+06	6010337	5231200	7425651	7.89561e+06	8008032	7.92506e+06	8585442		5.57764e+06	6.16806e+06	6.52501e+06	7.37931e+06	5.68381e+06	7424274	7.40499e+06	7824436	7.94982e+06	8.33683e+06	7910665	6636348	7358101	8.10467e+06		5.25762e+06	6130809	6273105	6618912	5.43073e+06	8669995	8546729	8608280	8652099	8427503	6.51547e+06	6431719	6.92385e+06	7321236		5656034	5.85328e+06	6.01418e+06	5.62761e+06	5.62309e+06	8306486	8322978
65.4		5.1735e+06	6.18837e+06	5.89678e+06	6.02675e+06	5.23628e+06	7.41703e+06	7.88374e+06	8015920	7.92242e+06	8572497		5.58193e+06	6168626	6536126	7345937	5.64831e+06	7413625	7.38642e+06	7.82047e+06	7.93998e+06	8.33255e+06	7886923	6.6385e+06	7356505	8.11267e+06		5.25172e+06	6091222	6227419	6.60264e+06	5.40416e+06	8647528	8542790	8614233	8653907	8441288	6.4965e+06	6.41838e+06	6.89362e+06	7297995		5.62905e+06	5855256	5982002	5.58639e+06	5.59477e+06	8308493	8276804
65.6		5.18389e+06	6.14813e+06	5909238	6013730	5236873	7.42983e+06	7908832	7.99036e+06	7899488	8577860		5586032	6162133	6.51092e+06	7386096	5.62228e+06	7.40354e+06	7393172	7824569	7944196	8.3064e+06	7878637	6610634	7.33432e+06	8.08739e+06		5239855	6075542	6223307	6546136	5.396e+06	8646944	8514478	8565031	8610991	8426311	6.46299e+06	6.40244e+06	6.88549e+06	7.26628e+06		5580610	5.79264e+06	5967309	5547091	5.51365e+06	8.2804e+06	8222965
65.8		5.16783e+06	6.17531e+06	5.88754e+06	6018871	5242884	7415474	7.8945e+06	7.9765e+06	7907378	8583331		5.58083e+06	6161501	6491439	7.38042e+06	5.65138e+06	7385693	7.36905e+06	7788859	7902699	8.2997e+06	7845074	6590458	7.31819e+06	8088043		5.20479e+06	6.04705e+06	6.20097e+06	6.49767e+06	5367754	8617318	8489923	8544156	8616497	8391074	6442668	6.39101e+06	6.86109e+06	7.23886e+06		5.56144e+06	5.77871e+06	5.94008e+06	5.52081e+06	5.47418e+06	8234939	8196944
66		5178962	6166849	5.89298e+06	6019246	5244665	7419081	7.88406e+06	7986073	7.91122e+06	8574736		5569270	6.11249e+06	6.45832e+06	7.35967e+06	5.65794e+06	7359663	7361524	7.79629e+06	7.89877e+06	8305783	7850038	6586500	7.30696e+06	8072879		5222680	6.00855e+06	6.19523e+06	6500992	5356848	8583305	8472687	8524010	8597296	8.38382e+06	6.40883e+06	6.37893e+06	6846243	7.22086e+06		5530477	5704113	5.91848e+06	5.48061e+06	5429152	8.21929e+06	8.17837e+06
66.2		5.16561e+06	6143954	5880000	6023324	5.24278e+06	7.41872e+06	7875398	7995583	7.93176e+06	8558690		5.55786e+06	6140651	6491189	7.29593e+06	5639252	7360892	7.33849e+06	7784375	7851859	8.29314e+06	7.81801e+06	6.57064e+06	7271232	8.06237e+06		5.18733e+06	5994445	6180480	6.49575e+06	5338073	8566913	8437279	8505532	8592528	8392184	6.38652e+06	6.34864e+06	6822550	7.20315e+06		5.49417e+06	5.69848e+06	5.8959e+06	5.46564e+06	5.40785e+06	8179236	8.14213e+06
66.4		5171021	6.17718e+06	5885385	6.01626e+06	5.23603e+06	7.42602e+06	7867172	7995620	7.90898e+06	8563162		5.54655e+06	6.12343e+06	6484840	7300995	5632626	7.36218e+06	7.35434e+06	7.78094e+06	7.87373e+06	8.30385e+06	7801503	6566505	7252875	8055790		5150837	5.99198e+06	6153670	6.48269e+06	5308974	8591868	8431054	8475801	8560992	8362175	6.3864e+06	6343303	6.81611e+06	7.16607e+06		5.47685e+06	5.63451e+06	5.86376e+06	5440037	5357535	8.16405e+06	8.10853e+06
66.6		5177409	6.14281e+06	5.88957e+06	6.03128e+06	5.24918e+06	7404720	7.89062e+06	8006969	7906388	8579521		5.54874e+06	6105913	6465665	7337925	5597526	7.34327e+06	7.34511e+06	7.76014e+06	7.86709e+06	8.29394e+06	7.80149e+06	6.5359e+06	7267753	8016514		5.16688e+06	5.97208e+06	6093342	6466132	5296839	8542711	8425482	8496241	8558058	8363873	6355773	6.35441e+06	6.79991e+06	7138641		5.43276e+06	5.64001e+06	5.82481e+06	5404411	5.30199e+06	8.13332e+06	8.06261e+06
66.8		5155984	6.15395e+06	5885278	6.02553e+06	5244774	7418584	7.88341e+06	8.00248e+06	7911680	8578413		5548729	6070646	6421879	7316297	5601762	7.35525e+06	7322677	7.74947e+06	7.83083e+06	8.27163e+06	7.79167e+06	6.53315e+06	7256893	8.00727e+06		5155214	5.90755e+06	6.07685e+06	6452531	5253460	8498762	8400267	8467284	8569731	8.33127e+06	6359096	6311628	6787361	7118925		5.40936e+06	5.58797e+06	5800706	5.37534e+06	5.26817e+06	8.0894e+06	8053355
67		5177481	6.17057e+06	5.89609e+06	6.00954e+06	5242549	7.41638e+06	7859245	7998422	7911374	8569204		5543994	6.10252e+06	6.44248e+06	7318846	5.61087e+06	7.35242e+06	7.33764e+06	7.74324e+06	7.82832e+06	8.28004e+06	7.78253e+06	6516004	7.2337e+06	8013434		5.1115e+06	5916631	6.06362e+06	6430054	5.25179e+06	8497247	8397800	8457800	8545508	8.34244e+06	6322552	6.28763e+06	6.77453e+06	7.09903e+06		5397636	5612569	5756421	5.32933e+06	5245208	8.04038e+06	8.02547e+06
67.2		5157981	6.15187e+06	5.89811e+06	6019118	5.23553e+06	7411938	7870481	8006932	7907048	8566598		5528721	6096020	6459521	7.2674e+06	5605322	7316514	7309933	7.74337e+06	7821749	8257423	7.76537e+06	6.52517e+06	7.20908e+06	8035535		5104507	5915265	6076287	6.39911e+06	5.26307e+06	8486765	8367695	8454186	8502094	8.28664e+06	6312128	6.28147e+06	6.73602e+06	7.0856e+06		5330207	5557841	5715132	5.32848e+06	5.22161e+06	8.02259e+06	8019904
67.4		5178872	6166337	5894461	6.00538e+06	5232862	7397612	7.85559e+06	7989156	7918210	8570416		5.52906e+06	6.06891e+06	6448168	7284706	5.61087e+06	7.34133e+06	7302798	7728866	7.80229e+06	8278919	7.73889e+06	6.50618e+06	7185455	8.00729e+06		5.08147e+06	5.87267e+06	6.06722e+06	6.35733e+06	5.2445e+06	8454030	8.38011e+06	8431236	8512699	8309951	6303582	6275310	6.72998e+06	7.0458e+06		5326820	5544125	5698095	5.29567e+06	5206519	8.00698e+06	7.96685e+06
67.6		5.15113e+06	6.1563e+06	5895999	5986928	5.23698e+06	7.41575e+06	7844977	8003843	7911264	8562847		5.51442e+06	6.04124e+06	6418336	7.29599e+06	5550704	7328718	7.31189e+06	7.72609e+06	7798292	8260131	7.74338e+06	6512820	7187719	7992918		5062351	5843162	6038664	6.35065e+06	5.23282e+06	8460635	8.34556e+06	8417362	8506656	8289808	6.27427e+06	6254018	6.69653e+06	7.01322e+06		5299978	5.47879e+06	5670513	5.23854e+06	5.19276e+06	7962964	7961501
67.8		5.17146e+06	6.13594e+06	5.88029e+06	5.97849e+06	5250220	7412770	7891581	8.00171e+06	7909712	8552050		5520824	6069028	6.42336e+06	7314377	5.57444e+06	7332599	7271323	7.71685e+06	7.8031e+06	8.25324e+06	7736761	6498553	7166893	7999768		5070656	5848418	6.0126e+06	6335095	5222346	8445248	8.3305e+06	8431962	8490797	8263654	6.26737e+06	6235720	6686329	7.00977e+06		5286238	5479010	5638940	5220632	5169389	7.93187e+06	7914174
68		5.16945e+06	6164902	5.89046e+06	5976234	5.2333e+06	7.42572e+06	7.87188e+06	8008489	7.91596e+06	8555915		5.51784e+06	6.07486e+06	6435381	7252444	5.58342e+06	7.29998e+06	7.28205e+06	7715931	7806225	8.24101e+06	7718215	6.50701e+06	7156953	7989168		5.03572e+06	5.81972e+06	5.96447e+06	6.35085e+06	5199660	8432727	8.30807e+06	8417220	8484091	8246104	6.24766e+06	6.21941e+06	6682115	7013241		5250917	5.43748e+06	5605369	5221507	5.13633e+06	7904470	7886411
68.2		5.14287e+06	6167050	5.89919e+06	5965690	5240271	7.42491e+06	7.8648e+06	7.99323e+06	7910775	8571522		5513568	6.03609e+06	6.40889e+06	7209994	5576168	7.29647e+06	7.2806e+06	7.70946e+06	7.78569e+06	8236524	7.70125e+06	6468427	7152924	7972646		5022326	5779650	5961227	6336026	5.19237e+06	8413920	8.27766e+06	8.38826e+06	8467831	8247183	6.23424e+06	6.21314e+06	6666022	6.97769e+06		5.23476e+06	5.43576e+06	5.54528e+06	5.20855e+06	5102700	7.86206e+06	7.89633e+06
68.4		5162146	6.13176e+06	5.88868e+06	5.98122e+06	5.22494e+06	7403104	7.85762e+06	7982043	7911313	8571983		5.50684e+06	6.02766e+06	6.38415e+06	7.25617e+06	5567497	7287884	7284512	7.69904e+06	7.76548e+06	8.22669e+06	7709345	6.45723e+06	7.13834e+06	7973717		5043138	5783821	5968006	6322317	5.18032e+06	8404958	8.29047e+06	8367412	8466893	8221914	6.2198e+06	6203853	6.65223e+06	6967810		5.21716e+06	5396753	5.53674e+06	5188833	5095174	7831326	7856110
68.6		5.15107e+06	6166889	5.88607e+06	5.97833e+06	5.24323e+06	7.39732e+06	7872647	8.00619e+06	7.9135e+06	8560202		5.50932e+06	6041039	6398810	7.25503e+06	5.53685e+06	7.27879e+06	7264662	7.68835e+06	7.7632e+06	8.2263e+06	7700364	6.45776e+06	7145544	7.96861e+06		5.0044e+06	5787301	5.95877e+06	6295278	5175740	8.37582e+06	8279225	8.34814e+06	8435632	8226283	6229582	6198815	6.65356e+06	6.95127e+06		5.18448e+06	5.37402e+06	5538280	5.18131e+06	5053248	7797266	7844492
68.8		5.15549e+06	6146327	5.88779e+06	5999723	5.25109e+06	7.3908e+06	7865384	7991413	7898963	8549764		5516477	6.02195e+06	6408346	7229258	5531626	7.29386e+06	7265355	7694124	7.74551e+06	8216117	7.68079e+06	6459189	7.1401e+06	7967490		4.98533e+06	5.75515e+06	5.95418e+06	6.27898e+06	5.1751e+06	8.38047e+06	8260474	8356414	8433608	8.2096e+06	6.19227e+06	6.18702e+06	6633099	6928407		5.17559e+06	5340614	5531794	5.15256e+06	5.04005e+06	7782411	7819801
69		5169012	6.13541e+06	5883275	5996345	5.24369e+06	7412504	7.86821e+06	7.99618e+06	7.90445e+06	8569863		5.50323e+06	6000363	6.38418e+06	7181413	5.56001e+06	7.28056e+06	7237456	7.67648e+06	7.74573e+06	8203196	7677905	6.4562e+06	7.11018e+06	7944515		4.99837e+06	5722221	5931846	6.25684e+06	5132958	8.36324e+06	8263921	8.34863e+06	8423772	8189549	6193085	6.15864e+06	6620465	6919256		5.14317e+06	5342754	5.51732e+06	5124157	5024752	7.76728e+06	7812871
69.2		5.14425e+06	6.16423e+06	5875007	5.9993e+06	5.23365e+06	7391339	7.87089e+06	7974579	7.91274e+06	8560479		5.49145e+06	6.02683e+06	6347615	7.20241e+06	5.53997e+06	7.28178e+06	7.24302e+06	7672882	7738451	8.20802e+06	7654410	6.45525e+06	7112813	7.94791e+06		4.97022e+06	5.74296e+06	5876648	6.25046e+06	5.115e+06	8.33411e+06	8242842	8348358	8429745	8.19106e+06	6177756	6.18228e+06	6601468	6.91994e+06		5151231	5.31395e+06	5495630	5120179	5.01076e+06	7.73621e+06	7774042
69.4		5170671	6.13339e+06	5.87871e+06	6000058	5.23444e+06	7390728	7.85016e+06	7.9748e+06	7.89566e+06	8571851		5.48574e+06	6.01756e+06	6382216	7217541	5.53344e+06	7265048	7236629	7.67896e+06	7716756	8.20805e+06	7.64188e+06	6442699	7093377	7.93765e+06		4948210	5.71559e+06	5.89886e+06	6251565	5.10899e+06	8327743	8239695	8328653	8379957	8165714	6.15478e+06	6.16321e+06	6.6001e+06	6894201		5.10402e+06	5297776	5.47033e+06	5.1059e+06	4.98015e+06	7707278	7.75854e+06
69.6		5.14612e+06	6149502	5883139	6009065	5.23724e+06	7.40018e+06	7846858	7.98877e+06	7910824	8569007		5504604	6006482	6378617	7.22716e+06	5532364	7270129	7.23148e+06	7.65949e+06	7.71656e+06	8.19461e+06	7642911	6.42358e+06	7.09319e+06	7908184		4959911	5680112	5879378	6.2448e+06	5.10204e+06	8.3381e+06	8.21426e+06	8307189	8373270	8147428	6149141	6.15524e+06	6590995	6.86701e+06		5111079	5272764	5470916	5.07179e+06	4.94854e+06	7676036	7726280
69.8		5.14739e+06	6.16138e+06	5894247	5984155	5.23848e+06	7419324	7.85776e+06	7.99173e+06	7912181	8557085		5484138	5992457	6.36474e+06	7.21964e+06	5.51451e+06	7253692	7.22397e+06	7.64974e+06	7.72823e+06	8190886	7.62337e+06	6.43456e+06	7080770	7.91291e+06		4926974	5.69187e+06	5.88362e+06	6.23127e+06	5104694	8324925	8178052	8.30426e+06	8.36386e+06	8.15641e+06	6137529	6.14923e+06	6.58457e+06	6863134		5.06641e+06	5252193	5.44552e+06	5.06409e+06	4925866	7665115	7.7147e+06
70		5169855	6.13353e+06	5.88624e+06	5.9943e+06	5241799	7.40021e+06	7.85596e+06	7970849	7.90693e+06	8565321		5488999	5.98617e+06	6341419	7.18422e+06	5531402	7.24618e+06	7221577	7645983	7.73289e+06	8188590	7.61647e+06	6.41117e+06	7085902	7900245		4.91856e+06	5.68077e+06	5877328	6205647	5091760	8.29879e+06	8.18434e+06	8.28943e+06	8.36807e+06	8.13795e+06	6144184	6115817	6558832	6.86935e+06		5063946	5.24329e+06	5.42415e+06	5039806	4.89294e+06	7.61944e+06	7.68487e+06
70.2		5.1494e+06	6142372	5.87755e+06	6.00537e+06	5.2451e+06	7.39133e+06	7849601	7.98863e+06	7.90776e+06	8569046		5465527	5999073	6364955	7181492	5.53979e+06	7.25487e+06	7224167	7.64354e+06	7721720	8192009	7.61756e+06	6433498	7064914	7902736		4933555	5.67404e+06	5.86397e+06	6.18359e+06	5079067	8.272e+06	8177989	8.26517e+06	8343646	8.13271e+06	6.12278e+06	6128620	6.55556e+06	6.85203e+06		5045976	5.23471e+06	5.40381e+06	5033110	4.88038e+06	7625223	7674524
70.4		5168241	6163768	5881448	5998275	5.24616e+06	7391270	7863098	7998990	7.90126e+06	8562491		5.4782e+06	5.97052e+06	6.36583e+06	7209204	5528936	7237920	7205433	7.64592e+06	7.69354e+06	8.1797e+06	7.61972e+06	6412153	7.05341e+06	7.89225e+06		4.89332e+06	5.64094e+06	5.83078e+06	6.15198e+06	5069548	8276600	8154298	8269902	8.34447e+06	8117548	6119560	6.09437e+06	6.53672e+06	6.82129e+06		5.02822e+06	5199570	5.37971e+06	5.02338e+06	4.87267e+06	7.59254e+06	7.65559e+06
70.6		5147786	6118552	5871822	5989810	5226632	7.39486e+06	7876080	7.99704e+06	7901832	8560255		5472373	5.97177e+06	6348035	7200062	5.51569e+06	7224823	7213270	7638287	7691023	8.17901e+06	7627342	6409202	7057352	7877456		4.89112e+06	5.63989e+06	5.79442e+06	6.14375e+06	5.06124e+06	8.25355e+06	8163651	8256584	8332511	8100810	6106940	6095134	6.52105e+06	6819200		5021744	5.19894e+06	5.37855e+06	4994272	4.8774e+06	7573924	7.63572e+06
70.8		5.15804e+06	6161140	5868357	5.99974e+06	5249152	7393933	7849492	8002966	7.90642e+06	8577860		5.47685e+06	5998039	6315904	7.16208e+06	5.48833e+06	7.22325e+06	7.20702e+06	7.63652e+06	7.69254e+06	8.16987e+06	7.59631e+06	6403963	7045306	7.9007e+06		4.87988e+06	5.63421e+06	5.81183e+06	6142132	5057887	8.24584e+06	8155806	8220205	8324848	8101884	6.10775e+06	6.08533e+06	6512893	6.81962e+06		4.99572e+06	5192186	5341620	4.97806e+06	4.84534e+06	7540616	7611682
71		5166412	6.14604e+06	5.88656e+06	5993904	5.23997e+06	7.40731e+06	7.85666e+06	8.0055e+06	7.92373e+06	8565887		5.46741e+06	5.97592e+06	6346949	7166331	5480487	7220073	7.20213e+06	7622667	7.68491e+06	8.15559e+06	7.60954e+06	6.39874e+06	7.03877e+06	7.89236e+06		4.86319e+06	5.60936e+06	5809927	6156166	5024399	8249304	8.13085e+06	8.2207e+06	8324592	8.08537e+06	6.0981e+06	6116486	6.51322e+06	6.78946e+06		4993938	5.17091e+06	5.306e+06	4.96794e+06	4829152	7.50805e+06	7606791
71.2		5129342	6.12949e+06	5.87589e+06	5996552	5.2406e+06	7.39754e+06	7865980	7992893	7.9134e+06	8564097		5.46376e+06	5.96013e+06	6.33988e+06	7173267	5510520	7.22952e+06	7.19226e+06	7.63408e+06	7669301	8155693	7.61206e+06	6378113	7.03809e+06	7884229		4881000	5604663	5.80757e+06	6.15908e+06	5024602	8.20504e+06	8.12232e+06	8203777	8310437	8074697	6077430	6.07226e+06	6.51022e+06	6.76802e+06		4966245	5.12749e+06	5.27884e+06	4.92275e+06	4.82013e+06	7.49437e+06	7565797
71.4		5.16414e+06	6172994	5878183	5.98237e+06	5.24754e+06	7380545	7847404	7979037	7902968	8562702		5.45087e+06	5.97878e+06	6.33954e+06	7190885	5.49247e+06	7212321	7180873	7.60791e+06	7678786	8141178	7.58426e+06	6.36641e+06	7028971	7876579		4.85519e+06	5.61661e+06	5.78621e+06	6.14532e+06	4.98929e+06	8.20073e+06	8121603	8200884	8.30424e+06	8.06873e+06	6076804	6.06309e+06	6.46936e+06	6.76695e+06		4971180	5113948	5282931	4904353	4.78319e+06	7451458	7.55559e+06
71.6		5.1391e+06	6.1343e+06	5.87281e+06	5.99683e+06	5244005	7425605	7.86654e+06	7991006	7910812	8579758		5480394	5.97635e+06	6.29761e+06	7.16348e+06	5506057	7.20647e+06	7.18129e+06	7616304	7.66061e+06	8.14307e+06	7.58595e+06	6377003	7015649	7876287		4.82456e+06	5606952	5.77655e+06	6124004	4.97903e+06	8207126	8.10751e+06	8192337	8.29005e+06	8057418	6.06445e+06	6.02698e+06	6.5008e+06	6.76085e+06		4943139	5110411	5284539	4.89665e+06	4.7842e+06	7.46263e+06	7.52542e+06
71.8		5.13552e+06	6136829	5.87327e+06	5.98343e+06	5.26432e+06	7401846	7.8358e+06	7993831	7911484	8562347		5.44798e+06	5950740	6.30011e+06	7.13484e+06	5.49824e+06	7.20647e+06	7.17446e+06	7.60339e+06	7660884	8149839	7585322	6.3858e+06	7014732	7.87473e+06		4844741	5.54815e+06	5752474	6.11052e+06	4.98117e+06	8.20165e+06	8089253	8187808	8.27815e+06	8037593	6.04918e+06	6043602	6.46307e+06	6732163		4.94358e+06	5081588	5285111	4.87163e+06	4.77368e+06	7422805	7517260
72		5.16302e+06	6146367	5.87772e+06	5990381	5254230	7386649	7.84465e+06	7973643	7.91291e+06	8558058		5.45492e+06	5.95669e+06	6.33139e+06	7140579	5.46489e+06	7198201	7162208	7599814	7658971	8.13962e+06	7.56616e+06	6.35912e+06	6997450	7.85695e+06		4.83255e+06	5.56734e+06	5.72211e+06	6.07748e+06	4.98445e+06	8184643	8082595	8.16724e+06	8260474	8041227	6.037e+06	6028184	6464990	6736915		4.91311e+06	5088232	5276103	4.89728e+06	4.75125e+06	7407087	7482452
72.2		5130958	6.15894e+06	5879796	5964140	5.26099e+06	7.38232e+06	7866734	7992585	7.8997e+06	8554876		5448797	5.9667e+06	6333847	7.16204e+06	5.4668e+06	7.2024e+06	7.15777e+06	7602387	7643836	8124783	7555622	6.36971e+06	6.99792e+06	7848375		4796508	5570527	5742107	6077519	4993683	8168369	8082807	8.1599e+06	8249761	8021723	6028184	6.02321e+06	6446583	6.7275e+06		4912250	5.0683e+06	5253225	4883040	4.74317e+06	7387340	7482277
72.4		5139319	6130529	5866125	5.94268e+06	5.24014e+06	7400796	7861092	7995756	7914663	8567664		5440527	5.96115e+06	6286748	7.1706e+06	5486963	7.184e+06	7170490	7599035	7630515	8124946	7.55655e+06	6356573	7.00113e+06	7.8533e+06		4817536	5536644	5730405	6.0848e+06	4964720	8172460	8068560	8.16682e+06	8248110	8013187	6029340	6.00625e+06	6447743	6.70838e+06		4895994	5067633	5236882	4864931	4740605	7382422	7.46862e+06
72.6		5145228	6.16166e+06	5.85889e+06	5.94492e+06	5243408	7388619	7851325	7992585	7916363	8573182		5436515	5.93505e+06	6292417	7144905	5489715	7.183e+06	7154652	7575748	7652320	8115959	7.55957e+06	6356337	7021948	7.85485e+06		4800094	5.53384e+06	5726193	6095323	4956540	8.16076e+06	8061147	8.13444e+06	8232378	7.99689e+06	5996867	6039693	6.43668e+06	6.69787e+06		4.87362e+06	5028387	5.23339e+06	4849237	4709852	7.37403e+06	7458180
72.8		5155939	6.14024e+06	5867047	5.95655e+06	5.25071e+06	7.39795e+06	7.86243e+06	8002114	7910714	8563991		5441470	5918446	6310098	7.11191e+06	5.48349e+06	7.17386e+06	7142215	7582106	7637730	8105532	7.55877e+06	6355363	6.9829e+06	7.82735e+06		4789839	5.53918e+06	5723911	6076625	4951919	8.15147e+06	8022144	8136575	8217585	7.9759e+06	6032177	5992723	6429289	6.71246e+06		4860037	5.03445e+06	5219469	4840342	4.69352e+06	7331477	7426785
73		5.15346e+06	6145646	5.87264e+06	5976627	5247261	7383090	7855029	7.98818e+06	7.91019e+06	8562162		5.44341e+06	5.93955e+06	6.30436e+06	7.14266e+06	5465110	7171783	7.15517e+06	7568913	7.62921e+06	8.09736e+06	7.54187e+06	6.34293e+06	6.98114e+06	7832598		4773446	5.52194e+06	5700789	6.08185e+06	4946872	8127689	8049232	8.12649e+06	8.21046e+06	7.9907e+06	5.99937e+06	5.99814e+06	6420939	6681817		4841517	5.01944e+06	5208032	4816011	4.68015e+06	7318892	7410471
73.2		5.13812e+06	6151135	5871191	5968300	5.23327e+06	7395847	7.85069e+06	7986246	7910323	8571865		5.43522e+06	5936715	6287908	7.14341e+06	5444032	7.16705e+06	7135382	7566032	7.63065e+06	8107819	7.53729e+06	6.35728e+06	6974625	7821422		4780566	5.49201e+06	5.66569e+06	6.05388e+06	4.90146e+06	8.12048e+06	8033155	8120414	8.21723e+06	7.97287e+06	5.99121e+06	5.99242e+06	6.40626e+06	6.67666e+06		4838865	5.02349e+06	5189004	4809000	4.64425e+06	7293639	7.4162e+06
73.4		5.1642e+06	6.13193e+06	5863225	5.99492e+06	5.24284e+06	7.37893e+06	7852418	7.98699e+06	7896644	8564439		5.46326e+06	5915431	6.24905e+06	7131094	5467549	7171007	7.14809e+06	7571865	7616824	8.10853e+06	7.51751e+06	6339638	6963449	7830769		4747904	5.48326e+06	5.66811e+06	6031406	4.89592e+06	8105557	8.03159e+06	8101509	8.19606e+06	7962251	6.0111e+06	5995587	6.39456e+06	6675585		4810102	4.98315e+06	5156763	4795760	4.62835e+06	7.29249e+06	7385186
73.6		5.13937e+06	6.16777e+06	5.86029e+06	5981373	5255398	7.38646e+06	7846057	7.99423e+06	7.90445e+06	8573906		5441045	5912680	6284805	7.12403e+06	5.46425e+06	7.1613e+06	7132471	7.56403e+06	7.60302e+06	8.08056e+06	7522008	6334338	6.96828e+06	7818216		4.77639e+06	5504222	5.66369e+06	6002905	4.90204e+06	8.09111e+06	8.00605e+06	8.10212e+06	8.18582e+06	7937058	5.9817e+06	5980164	6.40224e+06	6659239		4821484	4.98851e+06	5.13306e+06	4790432	4.63478e+06	7277352	7373111
73.8		5.14427e+06	6144835	5869764	5989771	5247261	7387513	7841702	7.989e+06	7.90893e+06	8579362		5.44471e+06	5930849	6304805	7095350	5.46706e+06	7157885	7120870	7.55238e+06	7.60891e+06	8084103	7524383	6.34388e+06	6.95164e+06	7822608		4768611	5505144	5679751	5.98864e+06	4.90693e+06	8084365	7.99618e+06	8.08806e+06	8204952	7.93268e+06	5.97057e+06	5.9677e+06	6396255	6.64661e+06		4805910	4.9488e+06	5124871	4780377	4.62571e+06	7.2405e+06	7347428
74		5139712	6117374	5.85544e+06	5992654	5261086	7.39203e+06	7863268	7989353	7.89108e+06	8562702		5431415	5.93484e+06	6.27572e+06	7.11233e+06	5433392	7154585	7130747	7562694	7.59642e+06	8.08585e+06	7.52617e+06	6.32916e+06	6945412	7.81518e+06		4730837	5491435	5.66328e+06	5.99896e+06	4906590	8.08137e+06	8.00083e+06	8.06748e+06	8.18103e+06	7.94575e+06	5.96479e+06	5.96524e+06	6386814	6639481		4.79312e+06	4959911	5128405	4.76703e+06	4.62149e+06	7234024	7341638
74.2		5134941	6162444	5.86048e+06	5976676	5251351	7.40327e+06	7853608	7.97794e+06	7.90426e+06	8552878		5432856	5909277	6.25896e+06	7117863	5436506	7.1511e+06	7124493	7.53806e+06	7578420	8090151	7511825	6.31343e+06	6953559	7.79958e+06		4727757	5.46143e+06	5652548	6012990	4.89646e+06	8.06162e+06	7.98785e+06	8.06116e+06	8.15395e+06	7931457	5.96154e+06	5.95576e+06	6.35689e+06	6.63405e+06		4.78212e+06	4926337	5.12795e+06	4742109	4.6148e+06	7206607	7311852
74.4		5158733	6127211	5858590	5.98635e+06	5246863	7.3927e+06	7845147	8.00336e+06	7.9092e+06	8552510		5428635	5886678	6268261	7.11453e+06	5443218	7157447	7.12718e+06	7543594	7582141	8074784	7506755	6318528	6.94065e+06	7.79855e+06		4.73143e+06	5473171	5.64281e+06	6001299	4888954	8.04507e+06	7.98167e+06	8.06285e+06	8155203	7.91538e+06	5.94372e+06	5941968	6364503	6640593		4777923	4943375	5118895	4.7361e+06	4604733	7.19622e+06	7296843
74.6		5129592	6.14518e+06	5863603	5969537	5245606	7.39331e+06	7858601	7.99599e+06	7892825	8546165		5430787	5920086	6281124	7079390	5453120	7.1525e+06	7113327	7542867	7.57502e+06	8067316	7497301	6312526	6.95269e+06	7.8141e+06		4708524	5.45616e+06	5.60376e+06	5.99113e+06	4.88044e+06	8.0568e+06	7.94868e+06	8.04788e+06	8.15475e+06	7917831	5.95798e+06	5.92921e+06	6339587	6614508		4765826	4905589	5.11429e+06	4.69737e+06	4.59985e+06	7.17452e+06	7.28772e+06
74.8		5.15037e+06	6167070	5.86534e+06	5989387	5235373	7.39732e+06	7864861	7995978	7.90139e+06	8552050		5.43692e+06	5.91043e+06	6255062	7.08169e+06	5.45492e+06	7152722	7.13193e+06	7.52527e+06	7586712	8057791	7514887	6320785	6.93406e+06	7796928		4709750	5.41996e+06	5604823	5979545	4876722	8.03991e+06	7.90277e+06	8028831	8.15073e+06	7.90033e+06	5.93915e+06	5.93069e+06	6353538	6.61455e+06		4736881	4.9169e+06	5115882	4.68433e+06	4.58413e+06	7150366	7.26276e+06
75		5.13302e+06	6.14991e+06	5.86647e+06	5.98348e+06	5257399	7.40382e+06	7.85119e+06	8.00047e+06	7.92129e+06	8547439		5427527	5.86981e+06	6.25399e+06	7094358	5418115	7.14507e+06	7115438	7.54077e+06	7.57174e+06	8069481	7475537	6.31375e+06	6.93134e+06	7816450		4.69555e+06	5419969	5600943	5.94369e+06	4876123	8036180	7.90011e+06	8021909	8.13795e+06	7879709	5.91916e+06	5.93874e+06	6326373	6.60475e+06		4.74154e+06	4891048	5093209	4683372	4.57751e+06	7128151	7254793
75.2		5155411	6139840	5.86657e+06	5.97257e+06	5.25636e+06	7389426	7.83051e+06	7.98653e+06	7.90172e+06	8555363		5.42458e+06	5895746	6282883	7.1054e+06	5422377	7122860	7.11205e+06	7538518	7560649	8.06966e+06	7.48457e+06	6.31483e+06	6937152	7804546		4676788	5434020	5.61613e+06	5936099	4853692	8.01697e+06	7.9246e+06	8011357	8.12162e+06	7.88913e+06	5.91681e+06	5930253	6.33721e+06	6.59389e+06		4732476	4888546	5089316	4679579	4558942	7.1056e+06	7236708
75.4		5145541	6144945	5844391	5978926	5255914	7.39133e+06	7839604	7.98517e+06	7.90574e+06	8557125		5.41789e+06	5.90438e+06	6262090	7.0891e+06	5442552	7136625	7.08966e+06	7.53247e+06	7555622	8062341	7.49697e+06	6312169	6.92782e+06	7.79538e+06		4698834	5417700	5599333	5.94797e+06	4.8162e+06	8013904	7.91865e+06	8.0121e+06	8110244	7.87431e+06	5.93628e+06	5.92513e+06	6.32565e+06	6575824		4730692	4871067	5072838	4.67998e+06	4.53832e+06	7.09652e+06	7.22874e+06
75.6		5.13269e+06	6.12345e+06	5.86608e+06	5966053	5253261	7.39547e+06	7.85835e+06	7.97751e+06	7.92526e+06	8563965		5.42852e+06	5873055	6246500	7.05491e+06	5.44063e+06	7134195	7.10258e+06	7.51018e+06	7555493	8.05974e+06	7480810	6306416	6.9158e+06	7.7706e+06		4675482	5403131	5.60558e+06	5.95492e+06	4828565	8.00357e+06	7.91554e+06	8010961	8.11328e+06	7868826	5.92336e+06	5.91569e+06	6318977	6572934		4697686	4.86914e+06	5061802	4.66609e+06	4526761	7.09286e+06	7.20168e+06
75.8		5153012	6.14802e+06	5.85757e+06	5976175	5246402	7387271	7862867	7997348	7.90782e+06	8579349		5.41847e+06	5.87167e+06	6213161	7062770	5.43128e+06	7133859	7.0887e+06	7.52394e+06	7541167	8.02628e+06	7.4848e+06	6306763	6.91007e+06	7765236		4.6602e+06	5401511	5.59267e+06	5.94628e+06	4.82001e+06	7976364	7.91754e+06	7.98874e+06	8105482	7848533	5.88979e+06	5921267	6.3113e+06	6.57919e+06		4.71097e+06	4.85321e+06	5041547	4662076	4.52674e+06	7.06625e+06	7.19149e+06
76		5140275	6.15379e+06	5.83075e+06	5.98261e+06	5245606	7.40269e+06	7857726	8.00199e+06	7897730	8572391		5424361	5889372	6248019	7.08126e+06	5401483	7125231	7071782	7.51553e+06	7548403	8040483	7476014	6297152	6918185	7.7767e+06		4.68821e+06	5.4097e+06	5.57921e+06	5948742	4821639	7960210	7.90512e+06	7.98451e+06	8087008	7.84939e+06	5.89075e+06	5891892	6304530	6.55368e+06		4672599	4844767	5029014	4.66238e+06	4512438	7052991	7186221
76.2		5149853	6130429	5820248	5.97764e+06	5.25282e+06	7.38827e+06	7855867	7.99653e+06	7908661	8577332		5408344	5890053	6.26889e+06	7.07424e+06	5.40346e+06	7119931	7.06943e+06	7513052	7.52977e+06	8.03526e+06	7.48482e+06	6.29079e+06	6907189	7769602		4657403	5383431	5.55501e+06	5.93946e+06	4820596	7975724	7.89993e+06	7974542	8086559	7835264	5.89078e+06	5.88533e+06	6.29283e+06	6.54705e+06		4669785	4.81849e+06	4.98537e+06	4638432	4.49033e+06	7025011	7176743
76.4		5164270	6.17578e+06	5826746	5951416	5.25841e+06	7.39427e+06	7861165	8.01012e+06	7.90707e+06	8566821		5.41657e+06	5862866	6.24063e+06	7080358	5429688	7.1244e+06	7.07686e+06	7529580	7.54839e+06	8039094	7470546	6.28967e+06	6.9089e+06	7.76817e+06		4.63467e+06	5375176	5.52997e+06	5.90892e+06	4825278	7.95763e+06	7891959	7965682	8075145	7.8353e+06	5.87756e+06	5.90004e+06	6286667	6.54723e+06		4.67578e+06	4834417	4.99357e+06	4645419	4.44969e+06	7032756	7.15682e+06
76.6		5.13524e+06	6128780	5841759	5.9214e+06	5.26178e+06	7.38635e+06	7839992	7.98107e+06	7908233	8561820		5.42111e+06	5860461	6207341	7.06447e+06	5.42386e+06	7111763	7.0755e+06	7.50268e+06	7527695	8024744	7.45815e+06	6274609	6916557	7.78119e+06		4.64994e+06	5.38578e+06	5552118	5.8889e+06	4.80646e+06	7962042	7883839	7950984	8.05856e+06	7821979	5890199	5.88323e+06	6.28081e+06	6.5493e+06		4650931	4806340	5001730	4.62607e+06	4466425	6.99711e+06	7147641
76.8		5161089	6.13367e+06	5841188	5.92971e+06	5267032	7.39429e+06	7.86102e+06	7.98975e+06	7916510	8564005		5.40876e+06	5.88154e+06	6232049	7061049	5418078	7126070	7076453	7498981	7535764	8024360	7453350	6291185	6898103	7.78147e+06		4644396	5.37546e+06	5543124	5.86387e+06	4813254	7953231	7881244	7.94952e+06	8078421	7.81776e+06	5.88098e+06	5.85559e+06	6.27045e+06	6533280		4657894	4819691	4.99769e+06	4611045	4.44677e+06	6.97358e+06	7129225
77		5127539	6164842	5.84918e+06	5.93834e+06	5.25605e+06	7387444	7.85316e+06	7.9953e+06	7.9082e+06	8561570		5403131	5876891	6253643	7048255	5.39637e+06	7103034	7.06466e+06	7.49538e+06	7.52969e+06	8.01573e+06	7466953	6286372	6.90275e+06	7.75715e+06		4623716	5.34312e+06	5.54846e+06	5.88466e+06	4796173	7941166	7.86104e+06	7.95273e+06	8061657	7.80011e+06	5.88236e+06	5.86176e+06	6.27382e+06	6.54122e+06		4640890	4.78115e+06	5001044	4.59202e+06	4441092	6965514	7107241
77.2		5.14954e+06	6.15056e+06	5.8597e+06	5976047	5242974	7.39823e+06	7.85492e+06	7.9878e+06	7902565	8558795		5408169	5.85257e+06	6.22794e+06	7.0748e+06	5.38467e+06	7.11247e+06	7068225	7497896	7.51452e+06	8008835	7.45784e+06	6289679	6.89074e+06	7.77137e+06		4644988	5359376	5542114	5895765	4.78559e+06	7.92741e+06	7873438	7927672	8059009	7786653	5853958	5.86843e+06	6272252	6.51739e+06		4.64335e+06	4.77714e+06	4989341	4586613	4.44162e+06	6950850	7.09975e+06
77.4		5143118	6.15344e+06	5855770	5.94811e+06	5.25144e+06	7.37144e+06	7838137	8.00812e+06	7.9151e+06	8568046		5.39697e+06	5.87373e+06	6198593	7.05951e+06	5395612	7088508	7064625	7.4929e+06	7.52203e+06	8021525	7448337	6271551	6894757	7.77249e+06		4.62485e+06	5.3599e+06	5.52075e+06	5.90993e+06	4772657	7924880	7865177	7926974	8.04589e+06	7807336	5873055	5.89216e+06	6252173	6520871		4610481	4.77362e+06	4.97634e+06	4583390	4.4398e+06	6929151	7088007
77.6		5141777	6162173	5853144	5.96598e+06	5.24384e+06	7.41374e+06	7.85825e+06	7992042	7.89274e+06	8579560		5418539	5883139	6235953	7.04076e+06	5.41506e+06	7.09099e+06	7.05341e+06	7.47247e+06	7519669	7982203	7449149	6274873	6.90733e+06	7765176		4609723	5335240	5488283	5.88347e+06	4.7346e+06	7908881	7.84964e+06	7908942	8027976	7784122	5853541	5866300	6.2486e+06	6.50627e+06		4607114	4.78453e+06	4956969	4582735	4430494	6917016	7082573
77.8		5.15664e+06	6130119	5.8426e+06	5973101	5248736	7387559	7865092	7.99188e+06	7885704	8591868		5.39664e+06	5.84943e+06	6219045	7.03156e+06	5419074	7097156	7.04679e+06	7.47823e+06	7508227	8.00106e+06	7446446	6.25692e+06	6891586	7.75691e+06		4.62094e+06	5326126	5489966	5.88997e+06	4734234	7.93031e+06	7833095	7.90625e+06	8.03364e+06	7773717	5.84191e+06	5.84548e+06	6253136	6502837		4.58914e+06	4759848	4.94227e+06	4.5464e+06	4.42264e+06	6897460	7.06805e+06
78		5116158	6168636	5853890	5.96972e+06	5.26669e+06	7376885	7.84663e+06	7.98927e+06	7.90167e+06	8557480		5.40823e+06	5839998	6196740	7055532	5.39775e+06	7086715	7.04431e+06	7.47912e+06	7.51313e+06	8000422	7.42917e+06	6248951	6879633	7.75384e+06		4.60511e+06	5.33837e+06	5490310	5.85236e+06	4736249	7.89959e+06	7810466	7.89317e+06	8.00858e+06	7.74848e+06	5.8376e+06	5832553	6.24254e+06	6496834		4594517	4749734	4948560	4531207	4422084	6.8826e+06	7.04474e+06
78.2		5142796	6153239	5.83191e+06	5.96395e+06	5.25193e+06	7375343	7848909	8013558	7899854	8573050		5.39992e+06	5882663	6201515	7053701	5.37054e+06	7079924	7047268	7.48273e+06	7.49161e+06	7987146	7.44012e+06	6.25864e+06	6874010	7751275		4.59962e+06	5322540	5.50346e+06	5832292	4732800	7.87383e+06	7822015	7.86273e+06	8015141	7.76322e+06	5.81971e+06	5841091	6.23202e+06	6499981		4.59164e+06	4741408	4.94134e+06	4.52618e+06	4411723	6872412	7032778
78.4		5144915	6.14354e+06	5.85137e+06	5.96099e+06	5.25089e+06	7381904	7839107	7997496	7912010	8585679		5.39337e+06	5870094	6.2196e+06	7028617	5.38724e+06	7.10258e+06	7051593	7.47363e+06	7502704	8005449	7.4274e+06	6268048	6.8812e+06	7.74839e+06		4605709	5298604	5503114	5.84366e+06	4.74871e+06	7.88594e+06	7809656	7876920	7.99516e+06	7.7653e+06	5.81258e+06	5.82972e+06	6.22531e+06	6.50827e+06		4.57434e+06	4.72915e+06	4935852	4.54058e+06	4395177	6.86004e+06	7.01739e+06
78.6		5.13528e+06	6150253	5854636	5.97015e+06	5.25976e+06	7.38573e+06	7.85984e+06	7988083	7919874	8562018		5.39702e+06	5.84177e+06	6210891	7.02956e+06	5.40697e+06	7.06981e+06	7031107	7.46595e+06	7493289	7.96954e+06	7413255	6.25583e+06	6851024	7.74985e+06		4592366	5316210	5481936	5842804	4.7383e+06	7.88255e+06	7805633	7.87254e+06	7988268	7.7494e+06	5815954	5815607	6221792	6479837		4579664	4733022	4.92978e+06	4524243	4.38672e+06	6846189	7000196
78.8		5150819	6.15106e+06	5.85428e+06	5971579	5267458	7.39715e+06	7847477	7.99834e+06	7.89655e+06	8574183		5397535	5857262	6178751	7030144	5410878	7076208	7.0534e+06	7460608	7501747	7.97645e+06	7.42082e+06	6.25541e+06	6865860	7.74162e+06		4.57786e+06	5318371	5470211	5836555	4.74279e+06	7870481	7796578	7.8572e+06	7.9823e+06	7.73291e+06	5.81545e+06	5.82597e+06	6234739	6477872		4550953	4.71072e+06	4888867	4517193	4381926	6833669	7007389
79		5.1157e+06	6.16585e+06	5837058	5.97305e+06	5.27055e+06	7383723	7856110	7.98948e+06	7.90708e+06	8566874		5393340	5.87101e+06	6.19725e+06	7068303	5.40028e+06	7076731	7032103	7474676	7.48681e+06	7.9765e+06	7419243	6262699	6.88093e+06	7.7391e+06		4.58334e+06	5.29289e+06	5.43843e+06	5.83924e+06	4726537	7.86041e+06	7.78862e+06	7.85407e+06	7980811	7.75171e+06	5.81193e+06	5810062	6213191	6.46683e+06		4.56634e+06	4.71216e+06	4.88895e+06	4.5149e+06	4361661	6818606	6.99609e+06
79.2		5.13499e+06	6186091	5.84317e+06	5974230	5.25936e+06	7.38755e+06	7850366	7990895	7.89528e+06	8583305		5404678	5838257	6.22407e+06	7.06864e+06	5384506	7.07758e+06	7.03154e+06	7.45635e+06	7.4852e+06	7.9709e+06	7422666	6246034	6859855	7749943		4567676	5283349	5433327	5823366	4728098	7.85923e+06	7.78767e+06	7.83877e+06	7962337	7710241	5.78724e+06	5.81847e+06	6200175	6.46366e+06		4531716	4.68039e+06	4.88343e+06	4506612	4.38102e+06	6.79986e+06	6.97725e+06
79.4		5133637	6137919	5859647	5983742	5.25265e+06	7387294	7.85196e+06	7991709	7.91002e+06	8591684		5391501	5.82502e+06	6.2037e+06	7.03645e+06	5362162	7063492	7033907	7453768	7.46688e+06	7.96349e+06	7408184	6248009	6.85366e+06	7.74557e+06		4.54954e+06	5308045	5.44426e+06	5842475	4703614	7.84674e+06	7.78147e+06	7841253	7976044	7.72083e+06	5.80515e+06	5810785	6201112	6448489		4.53606e+06	4683542	4.89541e+06	4490419	4360360	6780764	6.9659e+06
79.6		5.13953e+06	6.13589e+06	5835182	5.97637e+06	5.24696e+06	7.38988e+06	7844771	7986246	7.899e+06	8581314		5398280	5.85602e+06	6181666	7.01973e+06	5390848	7071404	7.02433e+06	7.44717e+06	7.47091e+06	7.95533e+06	7.4162e+06	6246753	6864437	7739542		4574196	5289864	5450898	5.80545e+06	4.68596e+06	7.83652e+06	7759875	7.83679e+06	7951205	7700746	5790417	5.80024e+06	6.19148e+06	6.44432e+06		4.53333e+06	4669124	4897420	4.48389e+06	4.35095e+06	6769905	6.95073e+06
79.8		5157345	6165725	5852524	5960305	5259446	7391685	7869471	7981464	7894045	8580153		5390324	5.8716e+06	6.19484e+06	7.02768e+06	5400222	7058351	7.01166e+06	7417520	7473466	7.95424e+06	7412539	6.24122e+06	6.85016e+06	7729836		4556323	5256937	5.46415e+06	5.78545e+06	4682744	7814721	7767930	7816644	7.95022e+06	7713671	5.81034e+06	5800080	6197848	6447619		4528421	4669666	4.87855e+06	4.4723e+06	4338495	6762290	6.94554e+06
80		5.11179e+06	6.12289e+06	5.85344e+06	5975556	5.2635e+06	7.37103e+06	7.83945e+06	7987676	7923105	8561702		5.39447e+06	5851565	6.19889e+06	7042768	5.40252e+06	7.05077e+06	7020080	7440811	7466360	7.95998e+06	7.40771e+06	6.23174e+06	6859345	7741053		4.54386e+06	5.27042e+06	5.44164e+06	5784311	4683661	7.82634e+06	7766150	7834937	7958379	7.69034e+06	5775078	5794352	6188596	6444656		4.52247e+06	4.64631e+06	4867652	4.46242e+06	4.32564e+06	6.76031e+06	6.90285e+06
80.2		5.14393e+06	6.15563e+06	5843578	5976548	5.24109e+06	7.3771e+06	7842539	7.98218e+06	7913000	8576357		5380097	5828446	6200074	7021760	5389193	7050484	7022523	7437995	7471209	7956081	7.40292e+06	6235174	6.8351e+06	7736689		4.54017e+06	5279943	5409127	5803268	4.69479e+06	7808496	7755238	7.80829e+06	7.9411e+06	7699075	5.76712e+06	5.79973e+06	6176309	6436343		4.503e+06	4.65994e+06	4857059	4465249	4299998	6.73515e+06	6.91753e+06
80.4		5137469	6.15387e+06	5857233	5.97811e+06	5268936	7.3799e+06	7855211	7983904	7.90552e+06	8570073		5398851	5843220	6.16774e+06	7.01896e+06	5349139	7.04995e+06	7.00891e+06	7431346	7456717	7.94229e+06	7417289	6.23688e+06	6830152	7.73073e+06		4.54335e+06	5259138	5.3871e+06	5.80257e+06	4682965	7.79997e+06	7731465	7.79125e+06	7.94243e+06	7682049	5778872	5782427	6.16775e+06	6.41577e+06		4512038	4.63601e+06	4.86322e+06	4446024	4291508	6.72486e+06	6909044
80.6		5139462	6.12954e+06	5843336	5961717	5.27145e+06	7371662	7.85426e+06	7.97505e+06	7.91585e+06	8581841		5.40672e+06	5840124	6.18961e+06	7.0057e+06	5.37244e+06	7046603	7.02779e+06	7.42161e+06	7457170	7947902	7385520	6232706	6.83967e+06	7706848		4.52373e+06	5243182	5416160	5.80501e+06	4681658	7.8074e+06	7744579	7798159	7.91989e+06	7677107	5.77389e+06	5775837	6158522	6.42445e+06		4.48144e+06	4624382	4.84668e+06	4.41958e+06	4.29787e+06	6.71435e+06	6899575
80.8		5159405	6.16622e+06	5.84293e+06	5973749	5260017	7.3857e+06	7.85993e+06	7984668	7.91523e+06	8586392		5382439	5843568	6.19752e+06	7.03351e+06	5.38551e+06	7046736	7002126	7.43315e+06	7.45768e+06	7933344	7.40036e+06	6218490	6.83358e+06	7718155		4.53925e+06	5255108	5408639	5798684	4684841	7795094	7716182	7804763	7.91425e+06	7.66402e+06	5765836	5.77187e+06	6146467	6414217		4.50897e+06	4.61195e+06	4.82674e+06	4.41113e+06	4.29475e+06	6.69419e+06	6870662
81		5.12517e+06	6.14885e+06	5851662	5.96509e+06	5.24827e+06	7.38823e+06	7.83986e+06	7992597	7.90277e+06	8562373		5386454	5813832	6184703	7021340	5.36588e+06	7.05331e+06	6.98858e+06	7429887	7444637	7.92968e+06	7.3949e+06	6222630	6828865	7.73169e+06		4528346	5.2469e+06	5.41594e+06	5794227	4670997	7774042	7.74029e+06	7777786	7.9176e+06	7.66193e+06	5752091	5.7638e+06	6136909	6407469		4481122	4635004	4852152	4.40664e+06	4300502	6685254	6.88093e+06
81.2		5.13965e+06	6.14868e+06	5847556	5964287	5.25936e+06	7.37715e+06	7863171	7991968	7.89852e+06	8579916		5404816	5844710	6150704	7.02713e+06	5385517	7.04758e+06	7.00269e+06	7.422e+06	7.46753e+06	7.94872e+06	7.39859e+06	6.23218e+06	6.83145e+06	7720105		4.50101e+06	5.22845e+06	5.40914e+06	5772006	4663329	7754529	7720069	7750363	7.89564e+06	7640682	5.75841e+06	5772553	6143924	6.3875e+06		4.47846e+06	4.60892e+06	4.83019e+06	4422043	4281347	6.68109e+06	6866544
81.4		5.12689e+06	6.17104e+06	5845136	5967996	5.27506e+06	7379279	7.8412e+06	7998237	7.90675e+06	8582171		5.39026e+06	5841817	6.16503e+06	7018842	5330490	7037827	6.99376e+06	7413579	7441970	7.9258e+06	7.38999e+06	6.23202e+06	6848389	7.71637e+06		4.51286e+06	5.21395e+06	5.38979e+06	5.73212e+06	4658698	7777714	7.71136e+06	7752680	7907891	7.63746e+06	5746193	5762278	6140811	6.3958e+06		4459305	4619257	4832328	4414942	4284357	6665385	6855482
81.6		5.1417e+06	6139460	5843365	5.95087e+06	5270614	7388573	7850463	8000916	7.91998e+06	8586444		5.38863e+06	5.79856e+06	6.19195e+06	6.96958e+06	5.33494e+06	7.03152e+06	6.99478e+06	7.41274e+06	7.44381e+06	7.92525e+06	7.38712e+06	6230755	6.83609e+06	7.7282e+06		4511647	5222824	5.37065e+06	5.75167e+06	4660569	7754481	7.69502e+06	7.75941e+06	7895143	7.63634e+06	5744212	5.75326e+06	6.14261e+06	6.39532e+06		4464123	4585060	4812918	4.39581e+06	4.276e+06	6.64353e+06	6.8521e+06
81.8		5161125	6.16779e+06	5.85109e+06	5.92359e+06	5.26404e+06	7385347	7.85888e+06	8003979	7921098	8595235		5379206	5.82104e+06	6.18424e+06	6956368	5.37499e+06	7020235	6.99196e+06	7407387	7423881	7.92176e+06	7.39993e+06	6.22571e+06	6836364	7.71306e+06		4493185	5201676	5.36757e+06	5.75084e+06	4635367	7.75192e+06	7701188	7.74898e+06	7889032	7637493	5717669	5.75968e+06	6.12071e+06	6.37412e+06		4455284	4.59336e+06	4764584	4406810	4.2791e+06	6.63674e+06	6808898
82		5134164	6164852	5827973	5937008	5262980	7.38599e+06	7.85018e+06	7.99399e+06	7912499	8572800		5384405	5852088	6.16098e+06	7011496	5.38232e+06	7041449	6.99657e+06	7410159	7441356	7.91686e+06	7380338	6.21988e+06	6.82597e+06	7706382		4504557	5.22157e+06	5386252	5.76203e+06	4.61653e+06	7751299	7.69306e+06	7.73877e+06	7.87967e+06	7.6164e+06	5718127	5.74951e+06	6116466	6.3782e+06		4451025	4565121	4.78142e+06	4.39037e+06	4255478	6619028	6796474
82.2		5165274	6.14007e+06	5811672	5936539	5.26204e+06	7.3766e+06	7847222	7997817	7908233	8574921		5.37452e+06	5817353	6.15388e+06	7032734	5.37034e+06	7030144	6992777	7426901	7422030	7.91942e+06	7369408	6205879	6.83314e+06	7.71087e+06		4.48497e+06	5.22371e+06	5370900	5757485	4613116	7739338	7675143	7739290	7.87124e+06	7.63149e+06	5725534	5.75177e+06	6128470	6.38807e+06		4.44792e+06	4586613	4790707	4395563	4.2459e+06	6.61591e+06	6787964
82.4		5132494	6.15641e+06	5805773	5.95072e+06	5263451	7.37606e+06	7852673	7987294	7.89401e+06	8587737		5.35647e+06	5.78279e+06	6181294	6978552	5361960	7.02885e+06	6964558	7.39272e+06	7.41421e+06	7.91312e+06	7.38386e+06	6.20184e+06	6804701	7702131		4484624	5221101	5367057	5765433	4.63684e+06	7729381	7688472	7.7323e+06	7.87875e+06	7.624e+06	5.71384e+06	5731418	6103312	6.36772e+06		4.42904e+06	4558532	4789547	4386628	4.24282e+06	6600762	6.79172e+06
82.6		5137487	6.16618e+06	5.81993e+06	5.96023e+06	5.26633e+06	7375343	7.85051e+06	7991166	7.90965e+06	8582988		5370221	5840801	6165444	6991466	5321062	7035557	6.97737e+06	7.39901e+06	7.41604e+06	7917525	7386764	6.202e+06	6802975	7704149		4500224	5.18925e+06	5.3571e+06	5.75162e+06	4.6304e+06	7.72599e+06	7.67048e+06	7.74346e+06	7866758	7.59719e+06	5695915	5.73845e+06	6.10286e+06	6.36936e+06		4.44301e+06	4575957	4788671	4.38759e+06	4241603	6.57976e+06	6780129
82.8		5.14457e+06	6.12966e+06	5829248	5969360	5267041	7365017	7.85061e+06	8000410	7.89904e+06	8584795		5.37942e+06	5835559	6145756	6983966	5331504	7.02799e+06	6976572	7.38319e+06	7.41366e+06	7.91128e+06	7.37163e+06	6206393	6800096	7701546		4.47008e+06	5.20556e+06	5348828	5.74746e+06	4.61685e+06	7.70828e+06	7.67499e+06	7.72021e+06	7.85848e+06	7.60905e+06	5.69959e+06	5738396	6.11011e+06	6358347		4.41896e+06	4553420	4.75749e+06	4.37151e+06	4.23045e+06	6566316	6.78971e+06
83		5.12929e+06	6.17049e+06	5.846e+06	5964277	5.28366e+06	7383159	7.85187e+06	7980170	7903542	8586787		5382430	5799772	6150604	7.00438e+06	5.34331e+06	7025210	6989560	7391777	7.41883e+06	7.8918e+06	7.39218e+06	6.21325e+06	6.82179e+06	7700794		4.46754e+06	5208068	5.30844e+06	5687335	4608469	7707768	7.65683e+06	7.71634e+06	7.85112e+06	7.60108e+06	5695049	5728762	6090993	6.34512e+06		4421631	4552801	4765792	4.35852e+06	4224324	6.56185e+06	6.77804e+06
83.2		5.15488e+06	6167170	5834921	5.96287e+06	5268165	7.38924e+06	7858844	7.9941e+06	7.90976e+06	8570258		5368451	5.8042e+06	6167050	7.00082e+06	5.35876e+06	7031107	6.97039e+06	7.40779e+06	7405817	7901820	7.37642e+06	6.20159e+06	6.81747e+06	7694064		4.48111e+06	5.20448e+06	5.32813e+06	5699818	4.61793e+06	7704937	7634211	7700424	7847841	7.5932e+06	5705990	5721553	6.08552e+06	6.34839e+06		4.40823e+06	4.52406e+06	4.76737e+06	4347815	4212839	6553137	6.76485e+06
83.4		5.1255e+06	6.15479e+06	5825481	5966112	5.25763e+06	7389126	7850706	8.01352e+06	7893057	8574341		5.37255e+06	5822304	6.18245e+06	6974559	5.3562e+06	7005877	6.96914e+06	7393933	7.40299e+06	7886374	7.37898e+06	6206958	6816726	7696426		4.46269e+06	5.16158e+06	5335103	5.71646e+06	4611710	7.69468e+06	7.65099e+06	7.68702e+06	7832392	7590319	5.69826e+06	5728208	6097225	6324442		4.41071e+06	4540949	4768594	4351068	4188895	6.52988e+06	6761302
83.6		5144441	6.18492e+06	5834670	5965229	5277374	7390486	7857714	7.986e+06	7913098	8583674		5379197	5.82299e+06	6.1342e+06	6953592	5323799	7014555	6976429	7380119	7424193	7897303	7355495	6195723	6.79838e+06	7.6813e+06		4450132	5.17996e+06	5.34261e+06	5.7058e+06	4.6002e+06	7686827	7623306	7681275	7.83449e+06	7584827	5696391	5.74199e+06	6.07341e+06	6.34371e+06		4.40732e+06	4.51572e+06	4741878	4346213	4177857	6526127	6.74306e+06
83.8		5.13516e+06	6.14366e+06	5.83378e+06	5963463	5.26781e+06	7360111	7847028	7986554	7.91122e+06	8594773		5.3905e+06	5.79791e+06	6.13351e+06	6.99186e+06	5.30802e+06	7025697	6970096	7389253	7.4071e+06	7.89426e+06	7.36218e+06	6.18963e+06	6.81007e+06	7.68939e+06		4469018	5181934	5.33519e+06	5.70216e+06	4.57881e+06	7686410	7.63415e+06	7.6786e+06	7824666	7566949	5.70381e+06	5.71415e+06	6078016	6331832		4393230	4.52074e+06	4.74486e+06	4329210	4.1866e+06	6525113	6.73787e+06
84		5.12956e+06	6.15899e+06	5.84165e+06	5.96596e+06	5.25953e+06	7375861	7843970	8011233	7914125	8592238		5374653	5.79365e+06	6162825	7008438	5346394	7.022e+06	6.9642e+06	7376839	7.40036e+06	7.89087e+06	7.35109e+06	6.18665e+06	6.80135e+06	7.68376e+06		4.45433e+06	5.17876e+06	5315408	5707934	4569343	7.67571e+06	7.62744e+06	7.66516e+06	7825053	7578173	5700913	5.69542e+06	6067896	6318722		4.3928e+06	4.52512e+06	4733739	4318452	4.18632e+06	6500867	6732623
84.2		5.14139e+06	6170895	5.83228e+06	5.96288e+06	5246818	7.3882e+06	7.84184e+06	7.99998e+06	7.92014e+06	8578888		5379601	5813678	6158502	7.00296e+06	5.33829e+06	7.02278e+06	6957619	7.3924e+06	7389034	7889081	7.354e+06	6202160	6805445	7694088		4.44938e+06	5.14093e+06	5286547	5717526	4572972	7652332	7.62179e+06	7680191	7807167	7.55455e+06	5684103	5.68908e+06	6067757	6.32508e+06		4.37274e+06	4512321	4.72601e+06	4.3132e+06	4.19629e+06	6.49849e+06	6706138
84.4		5122248	6.12992e+06	5.84293e+06	5.96131e+06	5.25696e+06	7365741	7.84177e+06	8.00819e+06	7.91274e+06	8568164		5.36723e+06	5.81179e+06	6159826	6948975	5344162	7.00998e+06	6960045	7372191	7398073	7884156	7.34956e+06	6.20813e+06	6.80045e+06	7681692		4.45276e+06	5164539	5.27479e+06	5.71203e+06	4574431	7.66691e+06	7.61538e+06	7.66658e+06	7802505	7544227	5664840	5693517	6.05781e+06	6.32235e+06		4390692	4.48781e+06	4.73004e+06	4302038	4.18615e+06	6475658	6707194
84.6		5.14975e+06	6157690	5843936	5960148	5274869	7360984	7840016	7.99531e+06	7923301	8580008		5.35935e+06	5782648	6122346	6983658	5329714	6982271	6940777	7369040	7379797	7883169	7.37396e+06	6195632	6.79107e+06	7693778		4.44851e+06	5.1639e+06	5302745	5.66584e+06	4.57311e+06	7.66093e+06	7.60162e+06	7.66521e+06	7.80989e+06	7548286	5.67362e+06	5699599	6.05862e+06	6308466		4381524	4494074	4702304	4.28036e+06	4.18145e+06	6468032	6692728
84.8		5124648	6158743	5.83069e+06	5956070	5278981	7363615	7863645	8012284	7904983	8586893		5370836	5805773	6.1476e+06	7004277	5305868	7007334	6.94216e+06	7367971	7380649	7880598	7340056	6187761	6784627	7697142		4423436	5.12796e+06	5.31081e+06	5658905	4.57475e+06	7648463	7.61601e+06	7647490	7.78943e+06	7.55135e+06	5.67439e+06	5.70138e+06	6.04909e+06	6292580		4372472	4472573	4.69696e+06	4.28647e+06	4.16975e+06	6479889	6.7005e+06
85		5134003	6144785	5827258	5952552	5.28621e+06	7390129	7.85948e+06	8018654	7894106	8597877		5.38974e+06	5.81545e+06	6.14808e+06	7.00002e+06	5.33519e+06	6994430	6949249	7.36536e+06	7.38736e+06	7.85872e+06	7347990	6.1877e+06	6781657	7.69237e+06		4.44713e+06	5.14971e+06	5.30626e+06	5.67517e+06	4.57103e+06	7.63954e+06	7.60896e+06	7.64473e+06	7796880	7529978	5.66263e+06	5700494	6055498	6297896		4355991	4497348	4.69684e+06	4.27509e+06	4161622	6.46045e+06	6.68799e+06
85.2		5.14078e+06	6.16722e+06	5833645	5960060	5.2765e+06	7380073	7858528	7.99535e+06	7900428	8593043		5365370	5.8016e+06	6124883	6963284	5346394	6979520	6953208	7361811	7384057	7.86428e+06	7341936	6.19611e+06	6.77773e+06	7.69737e+06		4.43504e+06	5163329	5295065	5.65801e+06	4548311	7632339	7598740	7.64576e+06	7790535	7.53341e+06	5653751	5691101	6047107	6.30439e+06		4371243	4.46918e+06	4701300	4.27908e+06	4.15232e+06	6.45678e+06	6.67864e+06
85.4		5.13382e+06	6.16618e+06	5.83279e+06	5.96422e+06	5288319	7361650	7.84799e+06	8005400	7.91989e+06	8585310		5370038	5786455	6119700	6.9844e+06	5347565	6.98459e+06	6948657	7.37257e+06	7.39045e+06	7863487	7.34685e+06	6.1802e+06	6.7856e+06	7679679		4.40423e+06	5.14123e+06	5254121	5.67747e+06	4555461	7.62449e+06	7596581	7.62746e+06	7792561	7.51168e+06	5.66263e+06	5.68024e+06	6032780	6287379		4344473	4478028	4694915	4283286	4141839	6432867	6.64864e+06
85.6		5.14822e+06	6155284	5831886	5.95733e+06	5.27625e+06	7367764	7.834e+06	8004362	7.91227e+06	8595394		5362556	5.8044e+06	6.13639e+06	6.9844e+06	5.3396e+06	6976143	6.93574e+06	7375550	7368431	7.8612e+06	7.33426e+06	6173416	6.79186e+06	7692335		4.42616e+06	5130199	5.24241e+06	5672373	4559210	7617179	7.58995e+06	7.63307e+06	7.75491e+06	7.53492e+06	5.66212e+06	5680663	6036666	6.27705e+06		4.33504e+06	4.47236e+06	4698732	4.28449e+06	4146383	6437461	6652768
85.8		5.12879e+06	6174169	5838547	5963198	5.26234e+06	7365017	7.85801e+06	8.00476e+06	7.90886e+06	8612897		5.37698e+06	5827992	6149592	6990265	5311507	6.99267e+06	6.9602e+06	7362822	7.37119e+06	7869848	7.33226e+06	6191092	6774806	7.6705e+06		4.41294e+06	5144656	5247560	5.66385e+06	4541392	7618740	7568854	7626632	7780255	7.52972e+06	5.65728e+06	5.67493e+06	6.02006e+06	6285507		4343452	4.46585e+06	4.70253e+06	4266006	4.13493e+06	6415910	6.63181e+06
86		5132574	6.15642e+06	5.83728e+06	5942692	5265255	7361547	7.86321e+06	8001731	7915079	8582777		5.36104e+06	5.77725e+06	6.1321e+06	6.98437e+06	5.30802e+06	6.98938e+06	6.93508e+06	7.35455e+06	7.37568e+06	7.84745e+06	7335359	6171116	6.79305e+06	7.6612e+06		4402040	5137889	5.26129e+06	5672658	4525427	7599389	7.58054e+06	7.61218e+06	7.74899e+06	7504490	5.64603e+06	5.6718e+06	6022850	6.26533e+06		4.33267e+06	4430420	4.69361e+06	4271457	4.13604e+06	6414795	6622261
86.2		5146686	6.14434e+06	5.82515e+06	5.91408e+06	5.27263e+06	7.36995e+06	7848011	8004980	7912780	8606574		5.36832e+06	5.78363e+06	6101249	6950872	5315262	6.96937e+06	6932193	7359261	7359824	7849868	7339632	6172994	6769464	7.68363e+06		4.41786e+06	5.11113e+06	5259691	5.65372e+06	4.5125e+06	7.60529e+06	7.57482e+06	7.60633e+06	7754073	7500883	5.64379e+06	5.67743e+06	6.03637e+06	6269307		4.34871e+06	4.43403e+06	4.69243e+06	4257128	4127750	6.38569e+06	6.61967e+06
86.4		5.11855e+06	6.17722e+06	5.8264e+06	5.91648e+06	5262155	7.3759e+06	7854288	7.99858e+06	7.92036e+06	8599317		5369469	5788109	6.15158e+06	6.963e+06	5.32449e+06	6975989	6939627	7.349e+06	7.35236e+06	7864618	7.34729e+06	6.17703e+06	6753598	7659957		4404696	5.12469e+06	5.28211e+06	5.6333e+06	4526536	7.60169e+06	7567384	7598268	7764010	7500743	5626184	5655636	6.01596e+06	6269246		4.30943e+06	4430321	4655152	4263982	4.12563e+06	6387699	6.62431e+06
86.6		5.14885e+06	6147238	5827683	5933938	5283131	7361202	7850111	8.00816e+06	7.91738e+06	8603863		5358689	5809021	6.13261e+06	6985353	5338996	6971151	6930442	7349596	7.36807e+06	7.8498e+06	7337203	6168887	6.763e+06	7.65321e+06		4388114	5126147	5258051	5635773	4.52526e+06	7.58598e+06	7.56204e+06	7602812	7.74553e+06	7493196	5633117	5661616	6011067	6271490		4339034	4445520	4674261	4250255	4.11465e+06	6361281	6611130
86.8		5.12199e+06	6151355	5829171	5.95516e+06	5276330	7.38183e+06	7.85605e+06	7981242	7.90456e+06	8616086		5380106	5.77999e+06	6106531	6.98825e+06	5.31058e+06	6.98331e+06	6935827	7.34438e+06	7354875	7.85482e+06	7333309	6.17383e+06	6.76419e+06	7660848		4.40009e+06	5113618	5.22465e+06	5.63199e+06	4526219	7579115	7555892	7.58861e+06	7.74788e+06	7.48082e+06	5.65563e+06	5.67929e+06	6.00299e+06	6262293		4.30092e+06	4.42901e+06	4.67188e+06	4242572	4.11235e+06	6357147	6624660
87		5155814	6.16299e+06	5833036	5.95967e+06	5.27953e+06	7.37382e+06	7.83996e+06	8003201	7.93491e+06	8617569		5377737	5781524	6120259	6.97773e+06	5.28619e+06	6.96639e+06	6932149	7.34393e+06	7353819	7836355	7.33119e+06	6157389	6765554	7.66192e+06		4.39075e+06	5098945	5.22328e+06	5643442	4516585	7590743	7.54703e+06	7588633	7719471	7472058	5613446	5652084	5.99943e+06	6255346		4313224	4.4305e+06	4.63272e+06	4.24382e+06	4.10769e+06	6.36856e+06	6.59584e+06
87.2		5124987	6144925	5829992	5957707	5.27894e+06	7366649	7.84325e+06	7.99822e+06	7917256	8609854		5.36337e+06	5804742	6151766	6960967	5.31308e+06	6.95925e+06	6917726	7347554	7.34533e+06	7840368	7.31864e+06	6.1594e+06	6764652	7653353		4373849	5094187	5.23722e+06	5.64307e+06	4.51305e+06	7570242	7.52265e+06	7.58405e+06	7730351	7.47657e+06	5620256	5.65304e+06	5.98489e+06	6240405		4.29953e+06	4.42072e+06	4.63339e+06	4237058	4.10713e+06	6.36507e+06	6.58548e+06
87.4		5.13238e+06	6.18137e+06	5828591	5961119	5.26739e+06	7.3757e+06	7.85944e+06	8006166	7.91062e+06	8598353		5371010	5.79755e+06	6.13275e+06	6956774	5.33147e+06	6.96856e+06	6.91885e+06	7349470	7359502	7843861	7.33284e+06	6158392	6.76186e+06	7.65283e+06		4.39036e+06	5116693	5246040	5641134	4.51864e+06	7.56761e+06	7.53007e+06	7568607	7733058	7459574	5616671	5.64576e+06	5987154	6.251e+06		4310693	4436625	4626347	4.23458e+06	4088966	6347123	6.57423e+06
87.6		5.143e+06	6171146	5.82841e+06	5.95748e+06	5.27072e+06	7368316	7.853e+06	7.99904e+06	7912059	8591816		5364334	5.77078e+06	6.09686e+06	6979212	5.31451e+06	6.97229e+06	6925848	7337833	7.34492e+06	7854616	7338154	6.14253e+06	6741380	7.67633e+06		4382574	5.09187e+06	5226316	5636983	4497057	7.55221e+06	7.52904e+06	7.5795e+06	7716481	7462095	5607687	5659872	5985040	6.24414e+06		4.29133e+06	4.40519e+06	4644557	4216969	4.07429e+06	6339853	6573806
87.8		5134789	6167341	5.822e+06	5.97284e+06	5256394	7359422	7.85381e+06	8.0021e+06	7.91973e+06	8593796		5373111	5.79539e+06	6.1229e+06	6.96316e+06	5322403	6967898	6.92741e+06	7332530	7.34604e+06	7823274	7.31353e+06	6162123	6.74861e+06	7665056		4365460	5068280	5.22985e+06	5590009	4487820	7.55693e+06	7.52103e+06	7572359	7.7175e+06	7.44705e+06	5.62268e+06	5.64172e+06	5.98219e+06	6.22762e+06		4283456	4.39949e+06	4638373	4.2164e+06	4.07449e+06	6.31606e+06	6.5767e+06
88		5137192	6169198	5.81784e+06	5962335	5.27743e+06	7.37875e+06	7837773	8.00008e+06	7.90726e+06	8608663		5.35684e+06	5806197	6.11876e+06	6988216	5.29809e+06	6.96921e+06	6920895	7333309	7.34014e+06	7.82867e+06	7.32937e+06	6.14347e+06	6759306	7659066		4382000	5110482	5226650	5579333	4465299	7.54152e+06	7.51502e+06	7.55405e+06	7.72091e+06	7449207	5.60841e+06	5.62167e+06	5.97559e+06	6.22154e+06		4.30266e+06	4.40347e+06	4635696	4.21583e+06	4071079	6306141	6552487
88.2		5.13994e+06	6.18356e+06	5.80977e+06	5.97e+06	5283776	7.35701e+06	7848703	8.0146e+06	7914235	8611494		5.36691e+06	5794670	6.11552e+06	6927346	5.28188e+06	6959979	6.90405e+06	7.33555e+06	7325903	7813766	7326761	6153710	6.76533e+06	7.65167e+06		4.37384e+06	5.09004e+06	5.19877e+06	5.59633e+06	4.4714e+06	7.53665e+06	7512199	7.54993e+06	7703552	7446446	5608309	5.63937e+06	5970764	6232130		4278768	4401974	4653511	4208655	4.08117e+06	6306355	6551061
88.4		5.12313e+06	6156276	5815501	5959707	5.28684e+06	7362730	7.82747e+06	8009008	7929068	8604181		5.35889e+06	5766757	6091471	6.9434e+06	5.30733e+06	6.95163e+06	6.90787e+06	7.32198e+06	7332072	7.83146e+06	7.3207e+06	6.15144e+06	6.75952e+06	7.65445e+06		4359378	5.06396e+06	5186515	5.61665e+06	4.4855e+06	7521938	7.51336e+06	7.55206e+06	7701188	7425686	5.59385e+06	5.6192e+06	5982415	6222519		4.28688e+06	4.39072e+06	4633189	4.19298e+06	4.07154e+06	6.2864e+06	6539653
88.6		5151687	6179686	5.78082e+06	5958305	5.2845e+06	7.3605e+06	7.854e+06	8.00097e+06	7.89999e+06	8618350		5.36369e+06	5812569	6.11812e+06	6976132	5.31031e+06	6.95837e+06	6898343	7325777	7336218	7.82975e+06	7327047	6160147	6.74715e+06	7673822		4364985	5085398	5.21706e+06	5.61595e+06	4483014	7.53862e+06	7.50436e+06	7538459	7.686e+06	7426010	5.58962e+06	5631936	5969056	6225560		4.27416e+06	4.38677e+06	4622384	4171494	4.06672e+06	6.28406e+06	6527601
88.8		5122043	6178148	5766795	5.95404e+06	5.29043e+06	7.37764e+06	7.85273e+06	8.00916e+06	7907952	8600586		5357370	5797933	6126032	6959957	5.31403e+06	6934776	6.91675e+06	7317600	7334912	7.82107e+06	7.31803e+06	6161902	6773129	7.66401e+06		4.36787e+06	5.08696e+06	5203602	5602826	4481595	7533714	7496753	7.52436e+06	7.68518e+06	7420989	5589360	5.63136e+06	5.96176e+06	6213827		4273248	4382459	4.63757e+06	4.15777e+06	4.06484e+06	6284439	6527601
89		5140159	6170955	5.77211e+06	5.96565e+06	5.26797e+06	7370029	7842842	8012828	7911264	8598458		5357663	5.78557e+06	6.11828e+06	6.97343e+06	5293992	6956412	6.8893e+06	7.31817e+06	7335542	7.81025e+06	7.30801e+06	6148911	6742301	7.66778e+06		4.34246e+06	5.05312e+06	5193373	5.60826e+06	4.47251e+06	7.52702e+06	7.5028e+06	7.52328e+06	7.67912e+06	7423256	5585233	5.61125e+06	5967250	6205859		4.25579e+06	4.3732e+06	4.63281e+06	4.1596e+06	4.04763e+06	6.26432e+06	6525615
89.2		5.12392e+06	6187610	5.80401e+06	5971618	5.28067e+06	7366258	7835276	8.02078e+06	7.90214e+06	8606521		5350265	5764512	6100253	6.95097e+06	5.28165e+06	6.96123e+06	6.90951e+06	7.32303e+06	7.32332e+06	7.81481e+06	7.30323e+06	6149161	6763825	7664271		4354731	5.05647e+06	5194479	5592586	4.475e+06	7513426	7490130	7527063	7669646	7.41376e+06	5.58318e+06	5626061	5950211	6216562		4.25888e+06	4377169	4623539	4.1482e+06	4.05676e+06	6.24479e+06	6.5163e+06
89.4		5.12869e+06	6181073	5.8002e+06	5.9473e+06	5.29247e+06	7.36935e+06	7840744	8012136	7911264	8593426		5.35263e+06	5790340	6114031	6.93133e+06	5.29482e+06	6935619	6901385	7318732	7302741	7804908	7318526	6.13313e+06	6.72667e+06	7.65424e+06		4336185	5.0812e+06	5.18735e+06	5583100	4477373	7506405	7.49253e+06	7524816	7.65646e+06	7409304	5.58712e+06	5.60946e+06	5.94819e+06	6.20669e+06		4262590	4360581	4.60275e+06	4.16045e+06	4.04745e+06	6240344	6.50882e+06
89.6		5149495	6156537	5801823	5.95757e+06	5.29309e+06	7.37941e+06	7.84278e+06	8014077	7920278	8602264		5.35098e+06	5.80262e+06	6114550	6.94698e+06	5.30522e+06	6.95268e+06	6901614	7.33203e+06	7.30425e+06	7.79721e+06	7303437	6.14797e+06	6.74841e+06	7634116		4321124	5073113	5.15474e+06	5565021	4468637	7496811	7479110	7.51558e+06	7651715	7.40365e+06	5584660	5612701	5.94167e+06	6.19672e+06		4251864	4.36557e+06	4.58174e+06	4.16835e+06	4047120	6.23757e+06	6.49502e+06
89.8		5.1223e+06	6189723	5.80873e+06	5.96307e+06	5.2903e+06	7.36568e+06	7834428	7.99772e+06	7896229	8594958		5.36491e+06	5772889	6.10516e+06	6.92996e+06	5325971	6.95277e+06	6.89718e+06	7319372	7.30964e+06	7.79993e+06	7292214	6.14257e+06	6735459	7.64692e+06		4.35345e+06	5044243	5179330	5.56209e+06	4467908	7485189	7473675	7498351	7.66063e+06	7.3952e+06	5.57058e+06	5.61128e+06	5.92972e+06	6.18902e+06		4.25027e+06	4.34547e+06	4575244	4.16858e+06	4.04089e+06	6230573	6.49214e+06
90		5.14854e+06	6162564	5.80157e+06	5963502	5.29395e+06	7.36732e+06	7.85058e+06	8015722	7.92025e+06	8613373		5363573	5768973	6.09199e+06	6.95061e+06	5.27974e+06	6935203	6897013	7316000	7.30961e+06	7802215	7.29804e+06	6146377	6738435	7.64279e+06		4.34206e+06	5033728	5.17384e+06	5.57547e+06	4.44046e+06	7495773	7474897	7.5045e+06	7.66069e+06	7.39626e+06	5.57661e+06	5.59027e+06	5.934e+06	6177354		4229370	4.35756e+06	4.57677e+06	4.17437e+06	4042579	6209156	6.48059e+06
90.2		5141026	6169961	5797538	5.94829e+06	5.2831e+06	7.36648e+06	7847307	8008699	7906266	8610886		5343330	5.77546e+06	6.10807e+06	6924284	5.26266e+06	6.95312e+06	6888177	7.30859e+06	7303026	7789100	7302969	6.13422e+06	6724046	7665032		4.32253e+06	5.05627e+06	5177885	5589219	4418039	7.48006e+06	7465593	7.50151e+06	7644761	7.37601e+06	5568829	5.58734e+06	5.94901e+06	6179344		4.23935e+06	4339769	4584565	4.15381e+06	4.0344e+06	6206736	6.47504e+06
90.4		5.14564e+06	6.183e+06	5815221	5932276	5.27828e+06	7366925	7.83223e+06	8.01409e+06	7.89817e+06	8606032		5345653	5787157	6124144	6.92765e+06	5.28078e+06	6945182	6.89114e+06	7307809	7.3048e+06	7.7866e+06	7.29584e+06	6.13855e+06	6.73779e+06	7.65351e+06		4330417	5056913	5183380	5.58838e+06	4.42003e+06	7.48641e+06	7444498	7506078	7.67416e+06	7.38089e+06	5.56929e+06	5.5838e+06	5.9244e+06	6.19742e+06		4227395	4.34129e+06	4591274	4.15349e+06	4032061	6.20654e+06	6.45748e+06
90.6		5152117	6.15475e+06	5.81196e+06	5.93628e+06	5274388	7.37592e+06	7826070	8017355	7.89089e+06	8615689		5.34437e+06	5780188	6.09552e+06	6975978	5283249	6951771	6891401	7288476	7303072	7789305	7302547	6.14018e+06	6.74542e+06	7646493		4.34171e+06	5.02551e+06	5171900	5.57483e+06	4433786	7478470	7.45904e+06	7.46391e+06	7.63117e+06	7372858	5.55218e+06	5.59281e+06	5.91766e+06	6.16354e+06		4.23622e+06	4328753	4588603	4.14761e+06	4.01431e+06	6.19255e+06	6455206
90.8		5.13062e+06	6175415	5818791	5928191	5280134	7.38236e+06	7.83976e+06	8012408	7.9047e+06	8615279		5326537	5754093	6.08189e+06	6968656	5.30521e+06	6.93882e+06	6887001	7294460	7297995	7791801	7.30438e+06	6125033	6727521	7.64336e+06		4318981	5040548	5.12538e+06	5.57181e+06	4437401	7.47066e+06	7.44219e+06	7.49035e+06	7626679	7.37415e+06	5.55905e+06	5578375	5925417	6168425		4.21323e+06	4.33707e+06	4582970	4.13998e+06	4.01202e+06	6.17597e+06	6.44686e+06
91		5150846	6192320	5.81472e+06	5.92869e+06	5292819	7383735	7833834	8.00189e+06	7.91968e+06	8612222		5.35763e+06	5.77745e+06	6104149	6.9574e+06	5302836	6.92962e+06	6.88401e+06	7295794	7.29561e+06	7773272	7289422	6.13874e+06	6734303	7.64305e+06		4.32472e+06	5047020	5.1334e+06	5537018	4.43445e+06	7463687	7.43254e+06	7478365	7613242	7356746	5579812	5583438	5920740	6.17537e+06		4.22046e+06	4327163	4588284	4.13934e+06	4009206	6.17491e+06	6435381
91.2		5.13908e+06	6.17127e+06	5811161	5.91818e+06	5299059	7378450	7.85672e+06	7.98662e+06	7.90203e+06	8592925		5333742	5785349	6113213	6939090	5.29357e+06	6.91793e+06	6896021	7.29368e+06	7310139	7.78611e+06	7284854	6126871	6.72652e+06	7659957		4.32067e+06	5.01692e+06	5.14788e+06	5521160	4445107	7482673	7.43043e+06	7456032	7.60554e+06	7378922	5.53344e+06	5.5662e+06	5.91223e+06	6168897		4.23501e+06	4.33614e+06	4578347	4.13794e+06	4.00565e+06	6.17493e+06	6433188
91.4		5.12297e+06	6189844	5.80693e+06	5.95239e+06	5295829	7.3533e+06	7831859	8.02031e+06	7.90103e+06	8624483		5.35602e+06	5.77027e+06	6.1017e+06	6.97067e+06	5270360	6.93185e+06	6.884e+06	7.28901e+06	7275611	7780773	7.29674e+06	6142302	6722411	7.65046e+06		4290209	5012912	5.15723e+06	5556604	4.44014e+06	7.46214e+06	7.4373e+06	7.46709e+06	7630243	7355529	5.54187e+06	5592605	5.91385e+06	6153139		4209427	4.32515e+06	4.57527e+06	4.12496e+06	3.98988e+06	6169489	6426777
91.6		5.14366e+06	6188918	5816697	5.96702e+06	5314533	7348988	7848120	8.00055e+06	7.90987e+06	8599806		5348590	5.75294e+06	6.07659e+06	6.9931e+06	5290755	6918065	6.87956e+06	7.28857e+06	7301052	7769975	7278410	6123105	6715082	7632718		4.32001e+06	5.03619e+06	5.16159e+06	5548701	4417520	7.45408e+06	7424841	7444753	7.61814e+06	7363661	5531486	5572404	5894928	6.16099e+06		4216188	4323430	4562031	4.10656e+06	3967257	6.14804e+06	6421786
91.8		5128387	6.1598e+06	5823714	5949917	5279326	7.37108e+06	7.85524e+06	8007278	7.93162e+06	8607817		5362675	5761453	6092516	6939835	5.29838e+06	6920272	6873369	7301965	7276305	7.76779e+06	7281950	6128520	6.72433e+06	7640030		4312923	5025299	5.14409e+06	5.56902e+06	4.42495e+06	7.42721e+06	7.42857e+06	7.43834e+06	7.60765e+06	7366442	5556061	5576337	5.90282e+06	6158783		4.21238e+06	4.31416e+06	4.54086e+06	4.09357e+06	3.96661e+06	6.14143e+06	6.41025e+06
92		5.14451e+06	6191102	5812829	5961462	5.29615e+06	7.37656e+06	7863572	8009651	7905203	8616404		5349606	5761367	6.10147e+06	6927029	5303419	6.92056e+06	6.87047e+06	7.28802e+06	7.30154e+06	7763108	7.29525e+06	6.12122e+06	6731703	7.65028e+06		4.28943e+06	5.0073e+06	5123158	5.54718e+06	4414901	7440301	7.4043e+06	7442005	7.59265e+06	7.35556e+06	5543414	5566437	5891483	6160277		4.20012e+06	4307617	4530815	4.08551e+06	3.98008e+06	6.14017e+06	6.42187e+06
92.2		5.14123e+06	6.16416e+06	5.82481e+06	5.95993e+06	5294938	7.37445e+06	7844698	8021983	7915556	8606587		5.35298e+06	5.74742e+06	6094447	6909568	5294938	6.91018e+06	6.87841e+06	7307181	7.2975e+06	7766126	7283123	6128330	6.70815e+06	7656714		4304453	5.03607e+06	5.11843e+06	5.55196e+06	4.41607e+06	7.42157e+06	7398869	7.43671e+06	7.58165e+06	7.34744e+06	5540468	5.55847e+06	5.89082e+06	6.13458e+06		4190934	4301770	4528721	4.09657e+06	3979846	6.11779e+06	6.40153e+06
92.4		5134512	6159134	5809734	5.95269e+06	5.2992e+06	7375274	7830018	8009923	7890971	8616510		5358176	5734610	6070070	6935236	5277292	6922808	6.88457e+06	7279332	7287246	7.76682e+06	7.28101e+06	6123215	6721171	7.62315e+06		4314600	5.01759e+06	5133512	5532093	4386398	7424274	7419162	7.4416e+06	7.58855e+06	7.33734e+06	5.51777e+06	5556417	5894782	6.13361e+06		4203765	4291784	4.5433e+06	4.10284e+06	3.96411e+06	6.11557e+06	6.40254e+06
92.6		5.15166e+06	6.1853e+06	5.81393e+06	5.97182e+06	5300251	7.37898e+06	7846676	8027419	7921269	8624350		5367314	5770499	6.08588e+06	6.9608e+06	5.26293e+06	6.91354e+06	6.877e+06	7.29202e+06	7275224	7.76856e+06	7.25778e+06	6112335	6.71521e+06	7643409		4284949	5.00981e+06	5137925	5.5092e+06	4387030	7.41654e+06	7.41648e+06	7.43671e+06	7590142	7.34487e+06	5.51977e+06	5552764	5.8894e+06	6.12284e+06		4.18814e+06	4.29831e+06	4543898	4.10477e+06	3.9771e+06	6.11865e+06	6.37835e+06
92.8		5118146	6155003	5806120	5967152	5.28941e+06	7379371	7841132	8.01851e+06	7.91432e+06	8607182		5347684	5.78092e+06	6.09755e+06	6.96758e+06	5.28253e+06	6902901	6860561	7.27493e+06	7290926	7.76377e+06	7.26737e+06	6124204	6.69709e+06	7.63502e+06		4.27969e+06	4.99868e+06	5118886	5504818	4.39474e+06	7422990	7.39096e+06	7429783	7568172	7.33488e+06	5.52432e+06	5.55872e+06	5.88491e+06	6123994		4.19326e+06	4.28534e+06	4543639	4.10082e+06	3969778	6108615	6389778
93		5.14137e+06	6.16955e+06	5805792	5.97148e+06	5.29568e+06	7.36578e+06	7856754	8.02301e+06	7.92378e+06	8600414		5.35688e+06	5.76425e+06	6063173	6.96122e+06	5280270	6.90761e+06	6.87624e+06	7.28299e+06	7.2622e+06	7.74971e+06	7.26518e+06	6.12148e+06	6706778	7628372		4297657	5001079	5136790	5512468	4.3941e+06	7397404	7399515	7422238	7584191	7.31904e+06	5.52146e+06	5.55022e+06	5875735	6.12683e+06		4167161	4285988	4.54447e+06	4.09449e+06	3.9701e+06	6084199	6379059
93.2		5132976	6178912	5.81856e+06	5.96108e+06	5.28643e+06	7373675	7.84912e+06	8.02799e+06	7.9322e+06	8609933		5352123	5722269	6.06705e+06	6946245	5280134	6905792	6.86662e+06	7.27587e+06	7.28546e+06	7762940	7.27842e+06	6.11066e+06	6720263	7.64441e+06		4.27798e+06	5000340	5092578	5542881	4396894	7419451	7.39082e+06	7.42683e+06	7.57407e+06	7330332	5.51991e+06	5.55317e+06	5.86958e+06	6117394		4.18241e+06	4.29435e+06	4542102	4.0956e+06	3.97275e+06	6084219	6377229
93.4		5134146	6.16587e+06	5.816e+06	5954306	5297567	7378715	7841544	8011666	7.90875e+06	8613916		5.33053e+06	5.75351e+06	6.08851e+06	6904461	5.28513e+06	6.91258e+06	6863047	7284888	7271664	7.74643e+06	7.26811e+06	6110849	6714463	7626466		4271830	4.98062e+06	5.09416e+06	5536934	4.40251e+06	7404974	7.3884e+06	7401696	7572159	7312766	5514836	5.55066e+06	5863060	6.13667e+06		4184746	4.26975e+06	4543305	4085911	3.95971e+06	6080133	6.36814e+06
93.6		5152609	6.17787e+06	5.8056e+06	5.93937e+06	5.30478e+06	7.37746e+06	7.83879e+06	8.01117e+06	7920535	8619489		5.34474e+06	5.76733e+06	6101329	6936254	5.26008e+06	6901865	6.86901e+06	7280345	7.25533e+06	7.74759e+06	7.27502e+06	6103172	6702320	7604406		4287408	4988700	5095103	5.51437e+06	4.39325e+06	7395213	7.38353e+06	7410448	7.5727e+06	7303026	5.48874e+06	5.55012e+06	5.87718e+06	6111138		4.16069e+06	4282564	4531783	4.08371e+06	3.95169e+06	6.07144e+06	6.3615e+06
93.8		5.11808e+06	6152818	5822787	5.95724e+06	5.30572e+06	7380787	7.84806e+06	8007562	7.91675e+06	8614141		5.34759e+06	5767035	6061100	6.95417e+06	5.25065e+06	6.91152e+06	6.86851e+06	7300151	7266196	7.73562e+06	7.26587e+06	6.10479e+06	6708955	7.63868e+06		4276822	4.99577e+06	5105691	5528226	4.38129e+06	7.39555e+06	7.36478e+06	7.40832e+06	7562165	7.31189e+06	5.50424e+06	5539879	5868949	6103272		4.17124e+06	4259110	4538093	4.08329e+06	3964455	6056608	6345771
94		5143386	6164942	5824573	5.94332e+06	5318973	7372789	7846336	8.02437e+06	7943509	8629917		5.36236e+06	5735843	6.07623e+06	6941818	5.26206e+06	6895160	6.85486e+06	7.26282e+06	7.25729e+06	7.75469e+06	7.26052e+06	6105634	6.72089e+06	7.633e+06		4.26901e+06	4997455	5.11666e+06	5511946	4.38147e+06	7.38179e+06	7.37487e+06	7390970	7.54063e+06	7.29941e+06	5.49969e+06	5.53415e+06	5.87559e+06	6105574		4.15745e+06	4.25827e+06	4539112	4.08582e+06	3.95329e+06	6078533	6339587
94.2		5146990	6.18152e+06	5819611	5.96369e+06	5.30233e+06	7373514	7851653	8.00719e+06	7.93031e+06	8618059		5350768	5.75515e+06	6088496	6.9077e+06	5277755	6886903	6855449	7.26783e+06	7269174	7736114	7262310	6106292	6.70175e+06	7.63355e+06		4283026	4968515	5.11103e+06	5483209	4379785	7385543	7.38364e+06	7.39179e+06	7553931	7.29494e+06	5500060	5.52688e+06	5864505	6121537		4.17033e+06	4.27189e+06	4.52087e+06	4.07487e+06	3.94284e+06	6.05792e+06	6.34592e+06
94.4		5.13938e+06	6.15039e+06	5809387	5958697	5.30658e+06	7370466	7.83386e+06	8021191	7.90311e+06	8621198		5342516	5.76806e+06	6078980	6.90801e+06	5275577	6903272	6.84362e+06	7.26928e+06	7244516	7.75201e+06	7.26497e+06	6.09543e+06	6.69964e+06	7.64113e+06		4.2733e+06	4.98602e+06	5083506	5486145	4.38696e+06	7379233	7.36344e+06	7380994	7.5414e+06	7269754	5490654	5515992	5837290	6091909		4152848	4271992	4.50237e+06	4.07411e+06	3.95505e+06	6.05098e+06	6336875
94.6		5145684	6186262	5.8089e+06	5942663	5.31243e+06	7372467	7839495	8021216	7.9239e+06	8624695		5.3453e+06	5767409	6039901	6.97335e+06	5277256	6898419	6858401	7.25603e+06	7275520	7.74115e+06	7.26462e+06	6.09978e+06	6.6941e+06	7629497		4.25192e+06	4988726	5.06616e+06	5497054	4378120	7376459	7.33922e+06	7382756	7529908	7.28662e+06	5497370	5527507	5.85615e+06	6102993		4.15244e+06	4.24306e+06	4.49976e+06	4.06438e+06	3.93679e+06	6.0497e+06	6.31728e+06
94.8		5.13017e+06	6169680	5822565	5.93277e+06	5305959	7359617	7851580	8.01045e+06	7928566	8607962		5.3451e+06	5.73854e+06	6076923	6.95616e+06	5245850	6.89459e+06	6.85851e+06	7263946	7239937	7.73117e+06	7.28087e+06	6.11171e+06	6.70199e+06	7618598		4.27746e+06	4974469	5.07839e+06	5508451	4357668	7.36659e+06	7357791	7.37961e+06	7.53407e+06	7282770	5507827	5521888	5873327	6098251		4143452	4264557	4505239	4.05631e+06	3.93743e+06	6024193	6.31759e+06
95		5.16168e+06	6.16935e+06	5.81093e+06	5928797	5313667	7363190	7.85408e+06	8033366	7.91068e+06	8627133		5360549	5755846	6089829	6.95413e+06	5248555	6901941	6866631	7.26324e+06	7.27119e+06	7.74352e+06	7.26832e+06	6087093	6688096	7.63425e+06		4.27213e+06	4.96704e+06	5092089	5.5014e+06	4.34094e+06	7356356	7.34205e+06	7364856	7.53765e+06	7.2803e+06	5470443	5517615	5847643	6096787		4.14765e+06	4.25096e+06	4.50873e+06	4.05587e+06	3.93761e+06	6.03326e+06	6.32446e+06
95.2		5.12699e+06	6.17726e+06	5.81391e+06	5922751	5302381	7.36227e+06	7852357	8.02391e+06	7915189	8611878		5340148	5.77232e+06	6081743	6.89497e+06	5272401	6895487	6841183	7.25687e+06	7250141	7.72606e+06	7265764	6088814	6.69149e+06	7.63764e+06		4240755	4.96849e+06	5.0739e+06	5505060	4345282	7.36267e+06	7335290	7.37289e+06	7.52555e+06	7276328	5.47306e+06	5.52857e+06	5838373	6084388		4.14699e+06	4250029	4515119	4.03552e+06	3.91966e+06	6.01695e+06	6311914
95.4		5.15381e+06	6192229	5814025	5.9243e+06	5310532	7374549	7833095	8023357	7916828	8623039		5.34456e+06	5752493	6051564	6.92039e+06	5.27156e+06	6890050	6841107	7255440	7.25629e+06	7720380	7254986	6086775	6697107	7622833		4266654	4967998	5094258	5506895	4.3392e+06	7.34861e+06	7.34324e+06	7370098	7.53061e+06	7.28157e+06	5504101	5.50594e+06	5824486	6.09259e+06		4.12878e+06	4.24902e+06	4507211	4.02649e+06	3929839	6011925	6.30504e+06
95.6		5144906	6180691	5.80725e+06	5932491	5.30892e+06	7.37043e+06	7.84004e+06	8.01864e+06	7.91839e+06	8617370		5.34051e+06	5740261	6.05544e+06	6936024	5.2861e+06	6899673	6.83382e+06	7251752	7.24708e+06	7.7234e+06	7242453	6096568	6700891	7613455		4260947	4.94616e+06	5.08155e+06	5.46352e+06	4361154	7348621	7.33971e+06	7368086	7.51074e+06	7.27502e+06	5502434	5525276	5.8294e+06	6.09264e+06		4.13833e+06	4.23571e+06	4.50021e+06	4.01287e+06	3921798	5999447	6.29519e+06
95.8		5.1309e+06	6193689	5.79685e+06	5.93562e+06	5318572	7.36582e+06	7835955	8022528	7.93794e+06	8613797		5.35596e+06	5754438	6.09438e+06	6.9574e+06	5254239	6899335	6.84675e+06	7245400	7246568	7724281	7265662	6093999	6692579	7623117		4246110	4960051	5.05829e+06	5454815	4364322	7360869	7.33134e+06	7344607	7523026	7.26125e+06	5.45884e+06	5.51545e+06	5.83711e+06	6.07428e+06		4.1334e+06	4231362	4503567	4027993	3.9182e+06	5982513	6310414
96		5145246	6.18427e+06	5811431	5.94009e+06	5317678	7363776	7.83792e+06	8.02431e+06	7918198	8611468		5343952	5.76782e+06	6.06976e+06	6941566	5.24327e+06	6.89372e+06	6.8474e+06	7.25184e+06	7248303	7.70159e+06	7.24416e+06	6102893	6683434	7.61108e+06		4267674	4.96738e+06	5.0364e+06	5.47729e+06	4363159	7350514	7.30711e+06	7351971	7509605	7.24682e+06	5.46888e+06	5.50107e+06	5812453	6058115		4.13593e+06	4244462	4506728	4.03141e+06	3.9185e+06	5990361	6.29562e+06
96.2		5130449	6.17174e+06	5.80756e+06	5.94736e+06	5.31293e+06	7.37043e+06	7852284	8014411	7910983	8627107		5.33928e+06	5732039	6.06904e+06	6.92659e+06	5254275	6875119	6834210	7.24473e+06	7.24814e+06	7.71841e+06	7267185	6.09075e+06	6698034	7619473		4.26332e+06	4.94016e+06	5045888	5.48064e+06	4.35332e+06	7346671	7308083	7333641	7.51354e+06	7258392	5467048	5515647	5.82414e+06	6.08801e+06		4.12204e+06	4216985	4.50213e+06	4.03603e+06	3910108	5.98306e+06	6.28976e+06
96.4		5.13205e+06	6193538	5.80423e+06	5.94257e+06	5324009	7.36466e+06	7852794	8.02101e+06	7916253	8627054		5356399	5.74434e+06	6082628	6915410	5267304	6.88258e+06	6828562	7.2391e+06	7.24477e+06	7.69906e+06	7.25919e+06	6086337	6.68955e+06	7.62737e+06		4.22482e+06	4.95773e+06	5.06245e+06	5479094	4.35994e+06	7.33505e+06	7304179	7330595	7.49569e+06	7.24608e+06	5.44842e+06	5508544	5.81593e+06	6.06522e+06		4.12059e+06	4.23289e+06	4.48794e+06	4.03208e+06	3912037	5.97642e+06	6.27842e+06
96.6		5.14723e+06	6177716	5.81376e+06	5950025	5311179	7365856	7.84174e+06	8.02503e+06	7917256	8625516		5.33837e+06	5763352	6070229	6.92939e+06	5.2711e+06	6886141	6825869	7.24531e+06	7243643	7702143	7257370	6.0924e+06	6701339	7622620		4.25182e+06	4.96468e+06	5061731	5.47209e+06	4358936	7322528	7314023	7322517	7.48525e+06	7240855	5.45591e+06	5487028	5811537	6.056e+06		4.12785e+06	4.21717e+06	4.48152e+06	4031249	3912745	5978189	6269124
96.8		5119332	6180842	5801255	5.94934e+06	5306205	7.37503e+06	7833107	8033118	7.91728e+06	8617754		5.33959e+06	5760437	6066348	6930409	5.26577e+06	6.87388e+06	6.84142e+06	7251661	7.24146e+06	7706585	7.23954e+06	6.09665e+06	6.70852e+06	7.62484e+06		4.23362e+06	4.94501e+06	5.04412e+06	5.4877e+06	4.35123e+06	7.31645e+06	7303631	7.32534e+06	7483896	7.23768e+06	5459493	5485160	5.80759e+06	6.05292e+06		4.11235e+06	4229725	4486367	4.01923e+06	3.88425e+06	5.94901e+06	6.2706e+06
97		5.14443e+06	6.19614e+06	5.80176e+06	5943651	5.32434e+06	7373422	7.83712e+06	8.01168e+06	7.93114e+06	8630859		5342763	5723443	6.03289e+06	6.93763e+06	5244575	6879263	6831353	7242634	7.22942e+06	7.69111e+06	7260788	6.08223e+06	6.67215e+06	7626963		4223679	4923755	5035512	5480199	4.34142e+06	7336905	7291063	7316937	7481788	7.2314e+06	5452111	5487660	5804164	6054378		4.1277e+06	4.20915e+06	4.49169e+06	4026456	3.87535e+06	5.95964e+06	6.27081e+06
97.2		5143234	6155865	5804212	5946862	5312482	7373203	7846688	8017924	7929950	8635673		5340797	5732259	6083294	6.89621e+06	5.23414e+06	6.86642e+06	6827805	7242158	7229790	7.70762e+06	7246795	6091889	6666691	7604016		4.25438e+06	4.93619e+06	5008323	5449991	4340912	7311955	7306051	7.3262e+06	7.49414e+06	7.22784e+06	5.44501e+06	5.48103e+06	5.78696e+06	6064393		4112275	4.21631e+06	4.46048e+06	4026007	3.88178e+06	5956315	6244454
97.4		5139176	6181415	5820895	5942281	5.31059e+06	7380522	7844601	8040458	7924574	8598102		5352297	5.75317e+06	6077728	6893907	5269489	6880438	6.81378e+06	7.23637e+06	7228319	7.68836e+06	7247124	6.08558e+06	6.69077e+06	7.62264e+06		4.24711e+06	4.95071e+06	5.02289e+06	5.4459e+06	4311417	7313897	7310013	7308403	7485597	7241433	5425487	5494337	5809416	6042533		4120913	4.20484e+06	4.44098e+06	4.01212e+06	3.87246e+06	5.95061e+06	6.24725e+06
97.6		5.14084e+06	6177505	5.80417e+06	5958197	5314460	7.37642e+06	7.84091e+06	8.03385e+06	7.92323e+06	8624947		5343723	5749448	6.03162e+06	6.93404e+06	5272274	6869206	6.82764e+06	7246126	7225954	7711639	7247135	6084000	6669389	7.61539e+06		4.21769e+06	4908627	5.03988e+06	5.45267e+06	4311881	7.30267e+06	7.30081e+06	7.31165e+06	7473710	7216117	5444624	5483534	5792880	6040376		4.10469e+06	4.22539e+06	4.46758e+06	4.01629e+06	3.87773e+06	5923005	6.24103e+06
97.8		5131940	6.17726e+06	5803682	5.95812e+06	5324219	7371869	7.83366e+06	8023778	7.91733e+06	8631601		5.33687e+06	5728246	6.05149e+06	6939112	5.26548e+06	6.87204e+06	6830693	7241603	7224540	7.6879e+06	7245321	6085969	6.69493e+06	7.62769e+06		4.23008e+06	4.92334e+06	5041008	5470313	4.32134e+06	7310904	7.29477e+06	7.32038e+06	7.48033e+06	7.23775e+06	5439695	5481899	5799242	6.02224e+06		4.11604e+06	4.20266e+06	4458188	4.01792e+06	3.88151e+06	5.9313e+06	6.24489e+06
98		5.15326e+06	6.1942e+06	5811190	5948027	5303182	7.37294e+06	7.84717e+06	8018753	7913636	8638433		5.33797e+06	5.76154e+06	6069107	6.90109e+06	5.23828e+06	6871608	6.82351e+06	7.21382e+06	7.22756e+06	7.69795e+06	7.22937e+06	6072731	6.67919e+06	7.61736e+06		4.2302e+06	4937302	5036678	5.4571e+06	4328582	7.3095e+06	7.28648e+06	7.29225e+06	7481206	7.22373e+06	5.44611e+06	5.49009e+06	5.78207e+06	6.03503e+06		4.1044e+06	4204376	4465332	4.01109e+06	3.86747e+06	5.91989e+06	6218904
98.2		5141044	6.17429e+06	5803210	5968732	5313439	7.37287e+06	7851665	8.03325e+06	7925284	8632649		5.33855e+06	5.75802e+06	6.08275e+06	6.90146e+06	5.24151e+06	6.87323e+06	6815581	7231533	7.23534e+06	7.69904e+06	7253159	6.07713e+06	6672407	7616304		4212944	4899342	5029614	5.4675e+06	4.32548e+06	7.30483e+06	7.2798e+06	7.31312e+06	7468697	7.22806e+06	5.42775e+06	5.49303e+06	5.7893e+06	6.02967e+06		4.10098e+06	4.18686e+06	4.47256e+06	4.00528e+06	3881237	5916270	6237794
98.4		5136549	6.1745e+06	5.77121e+06	5.95873e+06	5308792	7379187	7834646	8.02541e+06	7919128	8659838		5345644	5.72799e+06	6.05556e+06	6.92128e+06	5257725	6867685	6.82102e+06	7.21886e+06	7216490	7699338	7.2256e+06	6.0952e+06	6.66902e+06	7608362		4.22332e+06	4.92718e+06	4990536	5463534	4319535	7289217	7277090	7.28384e+06	7463652	7207262	5.44319e+06	5462403	5782437	6.03266e+06		4099409	4.20186e+06	4.46996e+06	3.99545e+06	3.86993e+06	5.90211e+06	6.21092e+06
98.6		5.15871e+06	6192541	5776749	5955766	5.32052e+06	7374457	7819813	8043212	7.92686e+06	8617397		5.34467e+06	5733530	6053367	6.92674e+06	5.25084e+06	6.87486e+06	6.81294e+06	7.23006e+06	7207781	7675286	7.24582e+06	6.07597e+06	6.68339e+06	7.61147e+06		4.22413e+06	4.93196e+06	5.01616e+06	5.44021e+06	4318134	7.29716e+06	7273302	7.30198e+06	7444892	7.19527e+06	5.43412e+06	5459678	5774646	6030892		4.10427e+06	4.19162e+06	4.45043e+06	4012707	3.87406e+06	5.90992e+06	6.22679e+06
98.8		5136120	6.17597e+06	5784186	5.94185e+06	5322330	7364132	7.829e+06	8022070	7.93042e+06	8624403		5.32735e+06	5743686	6066348	6935203	5254900	6.8674e+06	6823858	7.22672e+06	7.2136e+06	7703098	7.23268e+06	6074072	6.67315e+06	7.60974e+06		4.19852e+06	4.92243e+06	5.01844e+06	5415966	4321303	7289046	7.25687e+06	7280379	7.44614e+06	7.20045e+06	5422183	5.46345e+06	5.7854e+06	6.02367e+06		4.09425e+06	4194845	4451918	4004040	3.87302e+06	5898355	6203964
99		5.15421e+06	6172060	5.79627e+06	5.94205e+06	5.33318e+06	7371616	7835785	8.0232e+06	7.92552e+06	8635089		5.33959e+06	5.75328e+06	6076456	6.89125e+06	5.23125e+06	6.86607e+06	6.81573e+06	7.22196e+06	7200468	7689163	7.23859e+06	6081733	6.66395e+06	7.59224e+06		4.21389e+06	4899455	5025484	5.4337e+06	4.31441e+06	7.27137e+06	7276180	7279332	7.45074e+06	7.2028e+06	5.42876e+06	5462440	5.75382e+06	6.019e+06		4.08491e+06	4.17234e+06	4454705	3.98665e+06	3.87298e+06	5895152	6217541
99.2		5.15274e+06	6.19916e+06	5.80098e+06	5.95104e+06	5320305	7.38134e+06	7843873	8.02712e+06	7.93125e+06	8618522		5.34698e+06	5745954	6.03763e+06	6.8986e+06	5236177	6.8724e+06	6.81626e+06	7199938	7215507	7.68879e+06	7.23872e+06	6.07344e+06	6.67133e+06	7613987		4216647	4.92621e+06	5027496	5426373	4298283	7285059	7259777	7278706	7453292	7195788	5.42694e+06	5455889	5772169	6.0295e+06		4.09772e+06	4.17309e+06	4454887	3.98541e+06	3.86321e+06	5.88181e+06	6203460
99.4		5133494	6164591	5804183	5927449	5.31113e+06	7368224	7.87003e+06	8.03307e+06	7.93157e+06	8616192		5330472	5.71731e+06	6.03499e+06	6.92179e+06	5.25173e+06	6.85984e+06	6806934	7.22002e+06	7209215	7.68763e+06	7.22741e+06	6.08411e+06	6.67215e+06	7613656		4.19379e+06	4.91523e+06	5024646	5.43991e+06	4277487	7.27511e+06	7266230	7270027	7444927	7191527	5.4241e+06	5457649	5770624	6.01634e+06		4.08089e+06	4.17252e+06	4439011	3967852	3.86604e+06	5892933	6203238
99.6		5.15438e+06	6191776	5816186	5908848	5.30531e+06	7385497	7853292	8.05507e+06	7.93304e+06	8635792		5.33647e+06	5749429	6070199	6.95192e+06	5.26089e+06	6.84994e+06	6807290	7.2334e+06	7207081	7669979	7.21971e+06	6.07778e+06	6657647	7619201		4.2258e+06	4.89247e+06	5.00458e+06	5.43835e+06	4280755	7273586	7242974	7.27755e+06	7434021	7190378	5.41719e+06	5434667	5.75994e+06	5.99768e+06		4.09646e+06	4.20032e+06	4.41078e+06	3.95518e+06	3.85936e+06	5.86401e+06	6188244
99.8		5124621	6200900	5810679	5911003	5330189	7.37034e+06	7.83692e+06	8.04449e+06	7.9222e+06	8627067		5.33916e+06	5753202	6073208	6.9421e+06	5263551	6.85522e+06	6809988	7201269	7191978	7.67438e+06	7.23225e+06	6064423	6.65263e+06	7598386		4212799	4.90809e+06	4.97579e+06	5442774	4.29565e+06	7.25412e+06	7.23935e+06	7.26656e+06	7.44468e+06	7172986	5406216	5455324	5.76797e+06	6.0121e+06		4.06295e+06	4167009	4420024	3.95971e+06	3858876	5.86446e+06	6188777
100		5149996	6.16641e+06	5789888	5923825	5.31537e+06	7.37936e+06	7.85357e+06	8027840	7.92099e+06	8641021		5333751	5742327	6.06604e+06	6.91174e+06	5251342	6.86246e+06	6804690	7.22661e+06	7221905	7.65771e+06	7.23002e+06	6.07339e+06	6666702	7.60633e+06		4.18352e+06	4919404	4.98228e+06	5438410	4.30167e+06	7268992	7238566	7.24295e+06	7.42132e+06	7.17794e+06	5416427	5435942	5763342	6.00359e+06		4.09129e+06	4.16969e+06	4.40284e+06	3.96801e+06	3.85132e+06	5865970	6.19426e+06
100.2		5143878	6.21072e+06	5805619	5.92565e+06	5327596	7.37508e+06	7846397	8046389	7.92445e+06	8638048		5321655	5.71861e+06	6004373	6908542	5224827	6860322	6815473	7208989	7192643	7.67964e+06	7215507	6.07157e+06	6.67191e+06	7.61593e+06		4.20031e+06	4.90143e+06	5008922	5424370	4.31086e+06	7250583	7236674	7252319	7430964	7.16584e+06	5.40185e+06	5.44456e+06	5750013	6008020		4.06281e+06	4174098	4410554	3.96524e+06	3.85187e+06	5.84986e+06	6172542
100.4		5.13125e+06	6.17313e+06	5805792	5.91962e+06	5.32275e+06	7357596	7.84831e+06	8.03483e+06	7.93026e+06	8630010		5.34057e+06	5.72787e+06	6038852	6.8947e+06	5.23523e+06	6.8481e+06	6.80445e+06	7217767	7.19614e+06	7.66361e+06	7238147	6.05497e+06	6.6571e+06	7618645		4.20596e+06	4884073	5001519	5.41366e+06	4303323	7253352	7241909	7.25748e+06	7.41428e+06	7169186	5.39305e+06	5.44203e+06	5750511	5990686		4.07319e+06	4161734	4423889	3970804	3.84368e+06	5.84658e+06	6.17174e+06
100.6		5142081	6181485	5.80679e+06	5943191	5.33135e+06	7363879	7851580	8.03241e+06	7.94973e+06	8622694		5339060	5758635	6056965	6.92748e+06	5240913	6.83809e+06	6806157	7218694	7.20128e+06	7664830	7.2159e+06	6078036	6672885	7605374		4182139	4909794	4998739	5.39314e+06	4289210	7.23201e+06	7.22799e+06	7248031	7.43459e+06	7.16397e+06	5388412	5425016	5.75317e+06	5.99833e+06		4.0649e+06	4.16877e+06	4428325	3960895	3.84747e+06	5.83585e+06	6.17781e+06
100.8		5.10329e+06	6187912	5821503	5953963	5336437	7375481	7849516	8.02285e+06	7.93652e+06	8623476		5335697	5737105	6.06273e+06	6910758	5.2503e+06	6852184	6805348	7209091	7.18977e+06	7672668	7.23655e+06	6.03958e+06	6651676	7597572		4.19596e+06	4892960	5.0075e+06	5407819	4.2891e+06	7.24622e+06	7230039	7.25493e+06	7400323	7.16458e+06	5399946	5436820	5.74491e+06	5.98911e+06		4059475	4169988	4.4365e+06	3.95355e+06	3.83765e+06	5.82912e+06	6.16834e+06
101		5.13276e+06	6174109	5808905	5956178	5340605	7358974	7847659	8046302	7.93794e+06	8636801		5.34369e+06	5.73265e+06	6034441	6.87389e+06	5252944	6.85442e+06	6803266	7.211e+06	7.1896e+06	7672775	7220774	6.06828e+06	6.65857e+06	7.58065e+06		4.19417e+06	4.87913e+06	4.98501e+06	5424204	4280909	7.2264e+06	7.22575e+06	7238600	7419347	7152464	5.40755e+06	5.45195e+06	5741830	5.98364e+06		4.06559e+06	4.15813e+06	4.44162e+06	3965261	3845763	5.81837e+06	6155043
101.2		5.13291e+06	6182159	5.80317e+06	5936363	5.3131e+06	7.3857e+06	7.85819e+06	8.0212e+06	7.9158e+06	8628976		5342653	5751258	6.04574e+06	6924164	5.24536e+06	6.85421e+06	6.80426e+06	7.19918e+06	7.19896e+06	7.66391e+06	7.21864e+06	6.05531e+06	6.65135e+06	7.60904e+06		4.17403e+06	4.8988e+06	4955577	5.43186e+06	4285663	7239189	7231873	7230786	7.41465e+06	7152778	5.40141e+06	5.42122e+06	5.73323e+06	5985689		4065386	4161590	4.42911e+06	3.95622e+06	3834381	5.81212e+06	6.16953e+06
101.4		5121374	6.19582e+06	5.81252e+06	5949085	5.32586e+06	7379774	7.84517e+06	8017850	7932817	8631760		5340404	5.7511e+06	6.06078e+06	6.91148e+06	5223636	6.84508e+06	6792972	7.20647e+06	7.19316e+06	7.66936e+06	7.22849e+06	6.06616e+06	6643823	7600758		4.19032e+06	4.8939e+06	4962661	5.41673e+06	4263707	7237852	7197784	7234930	7402596	7.14293e+06	5418834	5.4305e+06	5.73512e+06	5997241		4.05988e+06	4152848	4408184	3960058	3.83315e+06	5.80967e+06	6166016
101.6		5.14505e+06	6.17883e+06	5802218	5.95001e+06	5.33208e+06	7.3875e+06	7855843	8037023	7931506	8632609		5344949	5.73462e+06	6.05073e+06	6933802	5.22917e+06	6851425	6.79952e+06	7.201e+06	7185399	7660670	7220322	6066596	6.6568e+06	7608823		4197576	4881156	4.97327e+06	5427915	4257039	7233775	7204632	7.22511e+06	7.39338e+06	7163702	5.39382e+06	5426281	5728141	5.97499e+06		4.06247e+06	4.14264e+06	4.42166e+06	3.94967e+06	3.81999e+06	5830253	6.14815e+06
101.8		5132628	6.20468e+06	5800937	5945834	5329787	7382353	7857556	8.03415e+06	7.92429e+06	8633697		5.32721e+06	5719749	6.03413e+06	6.88814e+06	5.2422e+06	6834708	6808024	7219474	7.18434e+06	7652795	7210954	6059632	6.65746e+06	7.60909e+06		4170733	4.87213e+06	4.97588e+06	5424730	4.26176e+06	7215371	7.20722e+06	7240753	7.41509e+06	7.13119e+06	5389947	5423595	5.73027e+06	5979191		4.07262e+06	4.15011e+06	4415675	3.95233e+06	3.80015e+06	5.80174e+06	6141852
102		5155384	6.17978e+06	5794458	5.95327e+06	5.3303e+06	7361857	7.84471e+06	8.04592e+06	7937156	8636920		5.34178e+06	5744901	6050078	6.88646e+06	5249324	6.84237e+06	6802436	7.21689e+06	7175247	7.64831e+06	7.23529e+06	6.06422e+06	6.64677e+06	7625602		4.18187e+06	4.88687e+06	4984940	5422903	4.2715e+06	7.22677e+06	7.19379e+06	7.21935e+06	7416422	7.13554e+06	5374552	5415118	5.72106e+06	5.96467e+06		4.06156e+06	4.14362e+06	4416103	3957047	3.84343e+06	5809503	6145686
102.2		5172716	6165143	5.7956e+06	5944395	5329376	7368649	7.85273e+06	8.02509e+06	7916620	8631071		5.33426e+06	5.74263e+06	6061943	6.92286e+06	5.24124e+06	6821480	6790053	7195540	7186311	7664057	7215473	6055835	6.66498e+06	7596510		4.19346e+06	4.87221e+06	4.97833e+06	5.39106e+06	4268298	7.21864e+06	7199329	7227436	7.39692e+06	7.12818e+06	5386004	5420135	5723863	5964336		4052169	4143372	4391349	3956922	3.81566e+06	5.78427e+06	6.13538e+06
102.4		5.12077e+06	6.2148e+06	5800465	5935952	5334710	7.35769e+06	7838913	8.03614e+06	7.92271e+06	8638486		5338000	5715580	6.04475e+06	6.91813e+06	5.21602e+06	6.83785e+06	6784842	7193894	7.17651e+06	7.6579e+06	7.22554e+06	6.05455e+06	6.65337e+06	7.60872e+06		4.16934e+06	4.85438e+06	4960603	5398179	4.26844e+06	7211643	7.19733e+06	7225841	7391005	7.15703e+06	5.38236e+06	5410417	5727339	5967741		4.0432e+06	4.15113e+06	4.38889e+06	3.95337e+06	3.82619e+06	5.79149e+06	6142252
102.6		5147643	6.17153e+06	5822034	5944082	5325113	7355805	7844152	8026787	7932082	8638486		5.35113e+06	5738482	6018101	6.91993e+06	5.22254e+06	6.84533e+06	6.80261e+06	7.19548e+06	7.19016e+06	7.64464e+06	7217281	6.05715e+06	6663336	7595295		4.173e+06	4.88805e+06	4953030	5405949	4270898	7.2041e+06	7.19589e+06	7211903	7397335	7134150	5.39196e+06	5418161	5708067	5.98164e+06		4059040	4.15222e+06	4.39072e+06	3.95304e+06	3.82762e+06	5782504	6128450
102.8		5130342	6.16878e+06	5.80589e+06	5947273	5.32426e+06	7384518	7.84184e+06	8.05714e+06	7923399	8628896		5346083	5.73992e+06	6043018	6898103	5.24754e+06	6826356	6.80534e+06	7205309	7.19003e+06	7.64753e+06	7.21556e+06	6056608	6647987	7593750		4.1844e+06	4882250	4.9505e+06	5406483	4272640	7210593	7.18931e+06	7195822	7399146	7121328	5.3665e+06	5.41927e+06	5732297	5960168		4.05631e+06	4138095	4404589	3.93399e+06	3.81752e+06	5.78499e+06	6120169
103		5144164	6199238	5801380	5.96707e+06	5339947	7.3705e+06	7.83878e+06	8.02955e+06	7.90374e+06	8632861		5341355	5745791	6063153	6.89795e+06	5247216	6841172	6.788e+06	7.19939e+06	7.17852e+06	7.64484e+06	7221204	6053853	6652620	7607736		4.17052e+06	4855977	4.97762e+06	5.40598e+06	4.26537e+06	7186525	7.18297e+06	7194931	7.36912e+06	7.10485e+06	5.35787e+06	5423429	5717917	5.9542e+06		4.0379e+06	4144594	4406950	3.94214e+06	3.8178e+06	5.78252e+06	6112714
103.2		5.14663e+06	6.15237e+06	5800754	5938632	5344336	7.37606e+06	7.83822e+06	8.05358e+06	7.94968e+06	8629824		5324812	5.70719e+06	6.05266e+06	6905563	5228392	6.83602e+06	6.78979e+06	7.18583e+06	7.16159e+06	7.62701e+06	7.22354e+06	6.05982e+06	6646578	7.58539e+06		4.17839e+06	4.88314e+06	4969874	5.40377e+06	4.2595e+06	7.1994e+06	7.19544e+06	7208391	7.37554e+06	7.12985e+06	5.38068e+06	5.39771e+06	5703389	5.95819e+06		4.04538e+06	4.1319e+06	4.40225e+06	3.9289e+06	3.81922e+06	5774195	6.10635e+06
103.4		5.13813e+06	6.16877e+06	5792668	5.94313e+06	5.33803e+06	7358928	7.8426e+06	8055430	7922089	8644606		5.33671e+06	5.7291e+06	6.02583e+06	6.91979e+06	5223880	6824442	6798565	7193443	7174493	7641310	7.2034e+06	6.05227e+06	6649736	7588857		4.18203e+06	4.87664e+06	4978303	5.41147e+06	4.26886e+06	7185286	7184239	7.19745e+06	7.3641e+06	7113930	5.38256e+06	5.40302e+06	5.708e+06	5.96251e+06		4.03055e+06	4.13446e+06	4.40617e+06	3.92877e+06	3.80927e+06	5.775e+06	6.10419e+06
103.6		5156575	6192622	5.79822e+06	5.92394e+06	5351949	7371616	7.8479e+06	8.04243e+06	7928064	8648910		5.34659e+06	5738090	6019947	6.9187e+06	5.21875e+06	6828205	6.77157e+06	7198483	7151589	7621910	7.21481e+06	6042751	6.63855e+06	7.60387e+06		4.15791e+06	4.88302e+06	4.96317e+06	5401124	4.25985e+06	7.201e+06	7.16295e+06	7.18296e+06	7.37565e+06	7.13609e+06	5390811	5.39549e+06	5699704	5.9668e+06		4.03567e+06	4.10996e+06	4400075	3.91152e+06	3.81278e+06	5.76287e+06	6109303
103.8		5134798	6.16882e+06	5801698	5.91208e+06	5352114	7.36302e+06	7.85349e+06	8043485	7.93989e+06	8637637		5.33632e+06	5723300	6.03716e+06	6890094	5.24306e+06	6.83809e+06	6.76831e+06	7.18779e+06	7171153	7.62649e+06	7194018	6041187	6.64413e+06	7.60754e+06		4.15521e+06	4852351	4.94661e+06	5368708	4.22778e+06	7186176	7.16578e+06	7.18339e+06	7368109	7.10637e+06	5365471	5396072	5708515	5.9446e+06		4.0367e+06	4.12868e+06	4390618	3.89958e+06	3.80125e+06	5.7491e+06	6.11167e+06
104		5.13432e+06	6203218	5801245	5911978	5368121	7371432	7.8346e+06	8034618	7918712	8650425		5338018	5706333	6044483	6.90031e+06	5250039	6815376	6.7897e+06	7.19586e+06	7160209	7653650	7206652	6.04961e+06	6.65933e+06	7.59567e+06		4.16727e+06	4.86296e+06	4938525	5.37463e+06	4.22117e+06	7.16401e+06	7178802	7191279	7.35899e+06	7.10936e+06	5.36643e+06	5.38624e+06	5.71491e+06	5.93492e+06		4038072	4.12223e+06	4395571	3.88934e+06	3809769	5743131	6088018
104.2		5135468	6.17924e+06	5.80015e+06	5.92202e+06	5.34442e+06	7.37172e+06	7.84646e+06	8.0491e+06	7924978	8626775		5346952	5.72577e+06	6021122	6.93484e+06	5236674	6.83376e+06	6.78469e+06	7203729	7.15588e+06	7632339	7195788	6037873	6.64172e+06	7.60566e+06		4.15878e+06	4870252	4.94654e+06	5382145	4220529	7180209	7.16151e+06	7.18664e+06	7356815	7.09659e+06	5353963	5394821	5703913	5954600		4.02949e+06	4.13235e+06	4405642	3.9021e+06	3.80057e+06	5.73762e+06	6.10335e+06
104.4		5.13128e+06	6.1837e+06	5.80473e+06	5942242	5.34917e+06	7.36321e+06	7835579	8039317	7936310	8634227		5340267	5.7381e+06	6047196	6.93153e+06	5.23731e+06	6840284	6784982	7170456	7162343	7629544	7204203	6050068	6648814	7605858		4.14943e+06	4836023	4.94775e+06	5390232	4245084	7.17869e+06	7174932	7.17971e+06	7348598	7103447	5.3559e+06	5.39361e+06	5687316	5.94581e+06		4.03102e+06	4.10968e+06	4405716	3.92322e+06	3805310	5.73771e+06	6.0843e+06
104.6		5.15784e+06	6.19244e+06	5.78594e+06	5.94216e+06	5347904	7.38139e+06	7838125	8.0592e+06	7936151	8659825		5.34211e+06	5.71222e+06	6.03699e+06	6.93039e+06	5.18661e+06	6840869	6.77958e+06	7.18808e+06	7155898	7.62217e+06	7.20016e+06	6044394	6640921	7592429		4169884	4858314	4.96134e+06	5.3894e+06	4.24587e+06	7.18266e+06	7154551	7.16048e+06	7.35297e+06	7100970	5357031	5.40447e+06	5.69187e+06	5928123		4.0356e+06	4.11627e+06	4402163	3911057	3.7762e+06	5741849	6.09051e+06
104.8		5131681	6.18388e+06	5756421	5.94511e+06	5.34887e+06	7.36817e+06	7.81304e+06	8053827	7.94198e+06	8624152		5332929	5738109	6.04938e+06	6883757	5219983	6.83381e+06	6780409	7.18095e+06	7152980	7.6237e+06	7227866	6.05531e+06	6645762	7592453		4.14855e+06	4.88535e+06	4954588	5.36907e+06	4249326	7165005	7169186	7.1665e+06	7.35096e+06	7079301	5.3631e+06	5.44163e+06	5692813	5.92202e+06		4.02227e+06	4.10827e+06	4377128	3.91048e+06	3.77253e+06	5.71939e+06	6.08056e+06
105		5164449	6219449	5.77623e+06	5.94512e+06	5.34146e+06	7.36097e+06	7.84537e+06	8.04886e+06	7.92824e+06	8629665		5.33856e+06	5.7423e+06	6008996	6.91093e+06	5235409	6846438	6764158	7.17268e+06	7.15644e+06	7633133	7208312	6039535	6.64184e+06	7595932		4.14667e+06	4.84785e+06	4944721	5.38768e+06	4246926	7.17088e+06	7155550	7162152	7.34024e+06	7091583	5.34885e+06	5.39443e+06	5.68169e+06	5943935		4.03774e+06	4.11818e+06	4370776	3.91155e+06	3.77357e+06	5727014	6083493
105.2		5.14721e+06	6166257	5762038	5942565	5346019	7.36748e+06	7.85425e+06	8044515	7.92838e+06	8650611		5340532	5.74616e+06	6.03281e+06	6.92278e+06	5225423	6.82558e+06	6.77216e+06	7165657	7175573	7.62056e+06	7201021	6.04346e+06	6644194	7.59689e+06		4168058	4.83835e+06	4.91423e+06	5376773	4237857	7152408	7.17785e+06	7163646	7331122	7095517	5346925	5378637	5691348	5923542		4022997	4.11085e+06	4352777	3.91741e+06	3.77712e+06	5.7096e+06	6.06669e+06
105.4		5.12257e+06	6196599	5.79218e+06	5944033	5.348e+06	7363454	7.84737e+06	8.03666e+06	7929399	8620456		5.3436e+06	5704437	6037141	6928462	5.24237e+06	6.82643e+06	6782808	7.17668e+06	7.14742e+06	7.63094e+06	7195788	6050504	6638126	7568466		4140386	4.84944e+06	4917713	5372524	4233524	7147529	7.14605e+06	7165792	7353004	7100691	5336839	5.36637e+06	5674376	5927302		4.02823e+06	4.11706e+06	4366467	3.91647e+06	3.78946e+06	5703475	6059196
105.6		5146167	6.21106e+06	5783523	5.93838e+06	5.33147e+06	7.37449e+06	7851847	8044850	7921049	8633657		5347849	5.72986e+06	6.02766e+06	6918207	5.21157e+06	6819708	6.76756e+06	7.16477e+06	7158098	7.63652e+06	7219327	6040178	6630962	7.57462e+06		4145784	4853926	4.93577e+06	5.33445e+06	4.24091e+06	7147607	7139571	7161860	7.34526e+06	7.08355e+06	5334710	5.38633e+06	5.68178e+06	5915675		4014509	4.10159e+06	4.38641e+06	3.90867e+06	3.78325e+06	5701675	6061566
105.8		5.12824e+06	6.18498e+06	5781764	5.94909e+06	5.35637e+06	7357768	7.8468e+06	8.05545e+06	7.9276e+06	8641552		5354137	5737459	6011856	6.88524e+06	5207897	6.82836e+06	6.77314e+06	7174752	7.16067e+06	7.61995e+06	7204361	6045562	6627969	7603178		4.15961e+06	4.82142e+06	4.935e+06	5353734	4213354	7.1482e+06	7129270	7.15362e+06	7.33505e+06	7.08547e+06	5331641	5.38922e+06	5676237	5917031		4.02665e+06	4.10699e+06	4379301	3909369	3785862	5698352	6051465
106		5161134	6.19905e+06	5773830	5935336	5.35894e+06	7.3768e+06	7834937	8037531	7939081	8630288		5336885	5.71333e+06	6.02991e+06	6.91003e+06	5.23129e+06	6817547	6773602	7.1693e+06	7.16958e+06	7614495	7219146	6.02535e+06	6.65033e+06	7.57939e+06		4.14773e+06	4.84026e+06	4942291	5.36929e+06	4197054	7141767	7.13581e+06	7.1448e+06	7.32136e+06	7068381	5355584	5.38275e+06	5673778	5931494		4003191	4.09277e+06	4.39022e+06	3.89753e+06	3.77703e+06	5.7035e+06	6.05633e+06
106.2		5.1294e+06	6.19366e+06	5778219	5949075	5351665	7.3842e+06	7.84288e+06	8046687	7948516	8650983		5333605	5.70544e+06	6.05399e+06	6912887	5246076	6.81436e+06	6.75779e+06	7.18321e+06	7138372	7600758	7.18999e+06	6050405	6629111	7.58325e+06		4.1461e+06	4855570	4940639	5368341	4209041	7140008	7149435	7.14152e+06	7.32243e+06	7070226	5321600	5.37685e+06	5.67163e+06	5.92564e+06		4.01774e+06	4.11048e+06	4.39141e+06	3.90991e+06	3.77294e+06	5.69886e+06	6.05431e+06
106.4		5.12444e+06	6.19999e+06	5787407	5944033	5352846	7.35939e+06	7.8412e+06	8.06133e+06	7935550	8645562		5.33816e+06	5728552	6038605	6.91099e+06	5.24304e+06	6.81404e+06	6769819	7170816	7152767	7.61328e+06	7.19353e+06	6037932	6635808	7594446		4157070	4.84271e+06	4933625	5.36075e+06	4213185	7.13514e+06	7.14115e+06	7.13407e+06	7.32989e+06	7061704	5.34469e+06	5.3661e+06	5667543	5.91437e+06		3995837	4.09778e+06	4366123	3.90603e+06	3.78608e+06	5697029	6047275
106.6		5.15438e+06	6.19974e+06	5795738	5.93356e+06	5355584	7.36983e+06	7.85187e+06	8.04752e+06	7933062	8632755		5.34103e+06	5.73706e+06	6010357	6892632	5.21548e+06	6834167	6763256	7.16574e+06	7.15568e+06	7601643	7177812	6.02689e+06	6.62284e+06	7575560		4.13139e+06	4819932	4.90253e+06	5367259	4219208	7141868	7136020	7153878	7337524	7.06384e+06	5.32201e+06	5.37545e+06	5660867	5.91925e+06		4.00406e+06	4.11177e+06	4.37491e+06	3.89636e+06	3780610	5.69107e+06	6.0429e+06
106.8		5123381	6189371	5792601	5.94909e+06	5346824	7364603	7.83749e+06	8.04401e+06	7.93456e+06	8646824		5.33392e+06	5715189	6.01591e+06	6869293	5.20819e+06	6809524	6748355	7.17504e+06	7.13575e+06	7618740	7192688	6017953	6630539	7581211		4.13635e+06	4824390	4903944	5370157	4.2192e+06	7.13561e+06	7.12699e+06	7127513	7322654	7059661	5.30488e+06	5.3781e+06	5665077	5903868		4.00488e+06	4.0763e+06	4377497	3.89156e+06	3.76651e+06	5.67719e+06	6.038e+06
107		5144781	6207916	5.79259e+06	5.93859e+06	5357214	7362305	7851313	8.04631e+06	7939069	8662952		5.33146e+06	5.70248e+06	6.04563e+06	6912243	5.2192e+06	6.82504e+06	6763299	7.17673e+06	7144681	7.60815e+06	7192643	6018200	6.6405e+06	7571112		4.14158e+06	4.84204e+06	4917957	5.34966e+06	4.22121e+06	7123956	7124247	7135561	7316377	7.07277e+06	5306542	5360045	5.66088e+06	5898277		4.00446e+06	4.0987e+06	4.37059e+06	3.89723e+06	3770766	5.67734e+06	6.04213e+06
107.2		5129369	6195159	5788734	5.94981e+06	5.3637e+06	7.37234e+06	7824327	8.05401e+06	7.9347e+06	8633126		5338338	5.73248e+06	6032157	6.93056e+06	5238391	6.8172e+06	6.75344e+06	7175168	7.14836e+06	7604158	7.17324e+06	6.03222e+06	6625326	7.60018e+06		4.11879e+06	4820475	4933651	5.33217e+06	4210264	7.1221e+06	7110624	7116276	7300459	7.06226e+06	5317286	5372221	5662877	5896807		4015296	4.06724e+06	4360360	3.87892e+06	3.76776e+06	5666547	6.03023e+06
107.4		5.12645e+06	6.18264e+06	5.80155e+06	5956854	5.34114e+06	7.36367e+06	7825138	8042654	7918406	8649774		5.33639e+06	5.72977e+06	6.00112e+06	6922819	5.22916e+06	6805553	6770195	7.15905e+06	7136513	7.60472e+06	7186480	6.02967e+06	6621384	7.5884e+06		4.12713e+06	4813125	4.92686e+06	5.32637e+06	4214602	7.12141e+06	7.12664e+06	7.11345e+06	7308997	7.06324e+06	5321892	5.36293e+06	5.66983e+06	5.88765e+06		3.99274e+06	4.09135e+06	4.36237e+06	3.88107e+06	3.771e+06	5.66765e+06	6.04259e+06
107.6		5.15496e+06	6214513	5796104	5935287	5.35375e+06	7.36573e+06	7.83739e+06	8.05673e+06	7.93528e+06	8641951		5331504	5.71884e+06	6004107	6870782	5201001	6.8062e+06	6.75308e+06	7148751	7.14872e+06	7608114	7.19577e+06	6044998	6645921	7598976		4145129	4.82832e+06	4923694	5.34405e+06	4.22539e+06	7.11079e+06	7.12453e+06	7112757	7290265	7.05662e+06	5.31717e+06	5.3689e+06	5.6494e+06	5.88958e+06		3.98811e+06	4.07693e+06	4.34363e+06	3.85461e+06	3.75313e+06	5657550	6.00986e+06
107.8		5.1289e+06	6186433	5793544	5.93326e+06	5.3562e+06	7366971	7855685	8057480	7937904	8648764		5.33092e+06	5709106	6.02591e+06	6879339	5185922	6.79501e+06	6747455	7166466	7137364	7.61304e+06	7195213	6024272	6.60552e+06	7576372		4.11991e+06	4827064	4.91696e+06	5.35006e+06	4217879	7.12216e+06	7110702	7.11814e+06	7.29587e+06	7.0446e+06	5.32729e+06	5356857	5.65398e+06	5.88393e+06		3.98527e+06	4.1017e+06	4346581	3868625	3.73732e+06	5649802	6037685
108		5.15782e+06	6179485	5.80807e+06	5.93726e+06	5344647	7363994	7850220	8.0397e+06	7.94238e+06	8642800		5.34274e+06	5731657	6022139	6900011	5.236e+06	6.81379e+06	6.74675e+06	7157110	7131900	7.59315e+06	7.18006e+06	6042137	6632591	7.58568e+06		4129520	4.81278e+06	4.91235e+06	5364288	4.20946e+06	7124269	7.09599e+06	7.10697e+06	7305195	7040607	5319046	5.35024e+06	5.66077e+06	5.89597e+06		4.01371e+06	4084705	4339222	3869136	3.74466e+06	5645221	6015703
108.2		5152054	6.20846e+06	5.79681e+06	5954639	5350027	7.37722e+06	7.86337e+06	8042778	7932241	8647581		5.33092e+06	5735786	5993569	6.90876e+06	5.22461e+06	6805294	6757696	7.14867e+06	7.13799e+06	7.59725e+06	7191888	6039129	6634792	7581423		4.13825e+06	4833191	4878492	5.34229e+06	4211680	7111361	7107018	7.10923e+06	7.27822e+06	7054855	5299168	5.34983e+06	5643395	5.87902e+06		3.99731e+06	4.10616e+06	4.35404e+06	3.88642e+06	3.7407e+06	5650200	6009085
108.4		5143851	6.18993e+06	5793611	5927351	5336373	7368948	7.84584e+06	8.04757e+06	7923913	8647847		5304839	5.71817e+06	6019503	6.9002e+06	5236936	6813713	6.74344e+06	7.15075e+06	7139257	7596451	7.18655e+06	6.02485e+06	6629640	7583260		4.11739e+06	4.83969e+06	4891587	5359935	4183663	7.1141e+06	7.09727e+06	7.10193e+06	7.29663e+06	7038724	5.31687e+06	5.35006e+06	5647388	5.87138e+06		4.00441e+06	4074240	4353480	3.88083e+06	3.74966e+06	5642430	6020342
108.6		5161483	6.19139e+06	5795257	5895230	5.34667e+06	7369477	7.8468e+06	8.05743e+06	7.92324e+06	8645297		5.32072e+06	5701675	6035222	6.88523e+06	5218477	6807711	6744101	7155662	7127099	7575760	7.18846e+06	6.02358e+06	6.63103e+06	7570489		4135031	4811635	4.90696e+06	5310377	4.19154e+06	7.0994e+06	7105634	7105902	7279901	7.04747e+06	5.29894e+06	5.34456e+06	5640037	5.878e+06		3.97807e+06	4088490	4.36837e+06	3.88304e+06	3.75551e+06	5.63549e+06	6013947
108.8		5133503	6.20466e+06	5.79714e+06	5925202	5.35299e+06	7366350	7850451	8.06283e+06	7935170	8642867		5.33666e+06	5.73453e+06	6031900	6.89627e+06	5.20991e+06	6.81664e+06	6750628	7.14996e+06	7134833	7591380	7.18118e+06	6.01715e+06	6.62277e+06	7.56361e+06		4.12873e+06	4809956	4902787	5309730	4.18729e+06	7.11468e+06	7097591	7101896	7266969	7033730	5.29718e+06	5.33752e+06	5639025	5.89752e+06		3993976	4.05603e+06	4.36395e+06	3872969	3.75583e+06	5.62612e+06	6.00713e+06
109		5.14757e+06	6169459	5.7953e+06	5922097	5.34294e+06	7.384e+06	7.85146e+06	8036626	7.93741e+06	8639243		5.35323e+06	5.72333e+06	6001171	6.89445e+06	5194479	6805046	6759413	7145118	7.11827e+06	7.59123e+06	7200626	6.01975e+06	6631311	7576513		4.10189e+06	4.83262e+06	4899055	5328235	4.19724e+06	7095060	7081360	7089611	7.28735e+06	7.03007e+06	5297967	5384947	5632040	5.87181e+06		3.99205e+06	4.10217e+06	4.35791e+06	3.86708e+06	3.75139e+06	5.62228e+06	5.9822e+06
109.2		5.1482e+06	6.22218e+06	5.78971e+06	5925925	5.33459e+06	7381259	7853705	8.04871e+06	7927427	8630196		5317724	5702494	6013858	6925662	5.21393e+06	6.80411e+06	6753995	7.15634e+06	7.11939e+06	7.58383e+06	7.18936e+06	6038150	6.62541e+06	7558711		4.12527e+06	4.82888e+06	4.8982e+06	5329577	4205920	7.09062e+06	7.08012e+06	7.09902e+06	7260856	7.03601e+06	5.31468e+06	5332271	5643064	5.86785e+06		3.97773e+06	4.06775e+06	4.36268e+06	3.86671e+06	3.76617e+06	5.626e+06	6010899
109.4		5136406	6194756	5.802e+06	5.92766e+06	5353121	7.38382e+06	7858394	8049530	7942515	8640225		5330974	5704075	6.04106e+06	6890562	5.23704e+06	6800624	6749352	7.15126e+06	7137745	7.59396e+06	7.18718e+06	6011422	6.61226e+06	7589022		4.13147e+06	4804008	4.87703e+06	5338658	4204915	7.09086e+06	7094135	7093834	7275008	7.02727e+06	5299168	5.33711e+06	5630462	5864476		3.98866e+06	4.08932e+06	4350831	3872055	3.75476e+06	5.60329e+06	5989210
109.6		5166484	6.20038e+06	5.79562e+06	5.94655e+06	5.35781e+06	7.37583e+06	7841120	8056722	7939768	8657351		5338210	5733052	6008523	6891172	5.22455e+06	6804884	6748709	7.14561e+06	7113997	7577408	7.16776e+06	6.00415e+06	6625791	7.5826e+06		4.10652e+06	4812806	4.86897e+06	5.33521e+06	4.20014e+06	7088508	7074829	7.09116e+06	7.26261e+06	7.01396e+06	5.29716e+06	5.32164e+06	5.62408e+06	5.87039e+06		3976515	4.06459e+06	4.3567e+06	3.85701e+06	3.75518e+06	5610024	5985138
109.8		5.12561e+06	6215522	5.79314e+06	5.93744e+06	5.36413e+06	7381167	7.85248e+06	8046811	7947043	8640238		5.32913e+06	5.72556e+06	5.99582e+06	6.89874e+06	5.22561e+06	6.79755e+06	6.74709e+06	7.16296e+06	7.12321e+06	7575054	7172289	6.01383e+06	6628117	7589352		4.11705e+06	4832656	4.87815e+06	5345077	4197046	7074718	7082896	7.09469e+06	7276123	7018400	5305158	5333815	5618303	5.8712e+06		3.99061e+06	4071475	4.35474e+06	3859077	3.74557e+06	5.61466e+06	5965641
110		5.1394e+06	6209620	5786272	5.94678e+06	5.37176e+06	7381075	7846057	8069792	7926227	8638924		5.34306e+06	5.70187e+06	6027285	6.92353e+06	5.19094e+06	6.81463e+06	6749170	7154405	7115438	7.58228e+06	7188609	6.02012e+06	6619852	7.60128e+06		4.12126e+06	4802683	4.88505e+06	5.32319e+06	4.19696e+06	7.07458e+06	7.0746e+06	7091048	7256530	7019019	5.27974e+06	5.3003e+06	5623531	5873084		3970851	4.07407e+06	4.35443e+06	3.8654e+06	3751050	5.60657e+06	5988246
110.2		5134289	6.20505e+06	5803191	5945501	5.36365e+06	7378830	7848630	8061719	7943288	8656460		5339883	5727778	6026129	6913040	5.18732e+06	6.79366e+06	6741091	7.15101e+06	7112031	7580245	7197547	6.02353e+06	6612745	7568548		4.09649e+06	4797282	4883578	5295329	4.19377e+06	7.07266e+06	7.07059e+06	7078066	7255213	7.02075e+06	5.29819e+06	5.31266e+06	5609694	5.8681e+06		3.98366e+06	4.0624e+06	4.35062e+06	3867456	3.73989e+06	5.59686e+06	5981825
110.4		5146999	6.2152e+06	5.78612e+06	5949085	5364004	7364695	7848302	8.03713e+06	7930232	8657019		5353011	5.73063e+06	6.00848e+06	6897438	5210374	6.8173e+06	6745408	7154607	7130098	7.58513e+06	7.17904e+06	6020549	6619567	7.59649e+06		4107979	4806056	4.88412e+06	5.29426e+06	4.16388e+06	7084165	7061826	7.07633e+06	7.26838e+06	7.00891e+06	5.28611e+06	5.33174e+06	5.62462e+06	5.84582e+06		3.97558e+06	4058945	4354028	3.86598e+06	3.73849e+06	5591918	5.97828e+06
110.6		5.14992e+06	6198271	5.78846e+06	5954208	5.35463e+06	7382687	7842951	8.06898e+06	7.93001e+06	8657710		5.33194e+06	5.68698e+06	5.9955e+06	6882451	5.21055e+06	6804291	6.75688e+06	7.15148e+06	7105991	7585369	7191403	6.01689e+06	6.62162e+06	7569924		4.12018e+06	4.81782e+06	4.88232e+06	5.31309e+06	4.16052e+06	7061482	7065903	7081460	7252875	6991135	5.29181e+06	5.32918e+06	5.60893e+06	5852873		3.98403e+06	4078385	4.34112e+06	3.85197e+06	3.7438e+06	5.58673e+06	5.98881e+06
110.8		5134789	6233303	5.78937e+06	5933840	5.3594e+06	7.3821e+06	7.84259e+06	8081785	7.94471e+06	8651382		5.32571e+06	5.69461e+06	6.00165e+06	6.89394e+06	5212005	6791130	6.74139e+06	7.142e+06	7116466	7580198	7183856	6.00153e+06	6617465	7584450		4.09618e+06	4779476	4889571	5.33023e+06	4.17101e+06	7.07193e+06	7.05282e+06	7060760	7.26065e+06	7007996	5289055	5.31845e+06	5.60857e+06	5857650		3.95566e+06	4.04532e+06	4.32526e+06	3851950	3.74248e+06	5.5916e+06	5.97614e+06
111		5136004	6.18596e+06	5.78614e+06	5952023	5.36789e+06	7373951	7.82609e+06	8046538	7944822	8660184		5332481	5.72417e+06	6.0269e+06	6896882	5212780	6.80532e+06	6.73794e+06	7137252	7110546	7560238	7.17976e+06	6000501	6600572	7.56908e+06		4.09467e+06	4805910	4.86888e+06	5329148	4188879	7067992	7061071	7058928	7246557	7.00626e+06	5289028	5308464	5624758	5839408		3.97825e+06	4.06006e+06	4.31116e+06	3.84227e+06	3739011	5.57593e+06	5.96876e+06
111.2		5.13089e+06	6.19057e+06	5773206	5937116	5.37207e+06	7381466	7.84628e+06	8069170	7.93864e+06	8673485		5.33954e+06	5.73298e+06	6.01325e+06	6917005	5.18111e+06	6.78311e+06	6.74682e+06	7.1431e+06	7121451	7569830	7183946	5997527	6.6134e+06	7.5809e+06		4.10792e+06	4.82524e+06	4856825	5314542	4190677	7.06024e+06	7064692	7.06547e+06	7.24299e+06	7002766	5280851	5.31947e+06	5609317	5838315		3.96598e+06	4.04651e+06	4.32674e+06	3.82885e+06	3.73308e+06	5.57841e+06	5973366
111.4		5155160	6.23266e+06	5761875	5.94573e+06	5362052	7364971	7.84787e+06	8.05645e+06	7.93897e+06	8660717		5341757	5686527	5.99004e+06	6.86707e+06	5205628	6794631	6737118	7.13879e+06	7095807	7567196	7177542	6.02864e+06	6.62719e+06	7.57254e+06		4.09577e+06	4796276	4859578	5.33405e+06	4.18846e+06	7.06706e+06	7046481	7.05962e+06	7245230	6989538	5273172	5.30183e+06	5.59882e+06	5850945		3.97504e+06	4.05597e+06	4334912	3.82778e+06	3.71857e+06	5590103	5966269
111.6		5.14473e+06	6.19594e+06	5750827	5960011	5372533	7.37179e+06	7.83054e+06	8051579	7937107	8636045		5330271	5.7261e+06	6.01559e+06	6881515	5.22068e+06	6.80396e+06	6740373	7.13982e+06	7120926	7575442	7.1642e+06	6004866	6591648	7582424		4103812	4767377	4.87282e+06	5314068	4.19199e+06	7051249	7.0434e+06	7048765	7253397	7.00399e+06	5.28962e+06	5333212	5.60218e+06	5835018		3.96856e+06	4066415	4341410	3.82385e+06	3713179	5576384	5946108
111.8		5135218	6.22945e+06	5765318	5936715	5.37449e+06	7.36349e+06	7850038	8058350	7942368	8651129		5335295	5.72127e+06	6029093	6.90417e+06	5212059	6.79031e+06	6745901	7.1431e+06	7117997	7.57309e+06	7158985	6.01464e+06	6.61712e+06	7569889		4.11215e+06	4.80769e+06	4.86893e+06	5281741	4.18284e+06	7.04718e+06	7.04082e+06	7.05694e+06	7222380	6984935	5.28135e+06	5371056	5592746	5834670		3.95319e+06	4.03806e+06	4.34015e+06	3.84383e+06	3.70567e+06	5.56531e+06	5960874
112		5.14196e+06	6221903	5779612	5.95409e+06	5372579	7.37071e+06	7.83519e+06	8056722	7.93303e+06	8648100		5324392	5728743	6.01087e+06	6926110	5210221	6793295	6737782	7139201	7.10202e+06	7559204	7169939	6008651	6.59269e+06	7.57461e+06		4.08697e+06	4.79588e+06	4.88776e+06	5287619	4178274	7.04541e+06	7039023	7.05686e+06	7231284	6.99674e+06	5286247	5307043	5.5928e+06	5.83003e+06		3959362	4.05985e+06	4327587	3.85481e+06	3711080	5554768	5.95772e+06
112.2		5148296	6189532	5789388	5.9424e+06	5383174	7.3643e+06	7845851	8.04646e+06	7.94044e+06	8654426		5337223	5.70192e+06	6010120	6880351	5.19073e+06	6.79233e+06	6741487	7.12663e+06	7102911	7547699	7.1714e+06	6013444	6606741	7.57154e+06		4.09617e+06	4773017	4.88177e+06	5.30469e+06	4.16869e+06	7035313	7.03507e+06	7.05537e+06	7238917	6.97191e+06	5.26475e+06	5313348	5.59982e+06	5846249		3962491	4.04947e+06	4.3269e+06	3.8478e+06	3.70805e+06	5.56237e+06	5941156
112.4		5158805	6210881	5.77346e+06	5.93848e+06	5.37546e+06	7375642	7.87155e+06	8.05876e+06	7.93897e+06	8667771		5.3317e+06	5.71178e+06	6021596	6.84621e+06	5.19469e+06	6791981	6719857	7.14557e+06	7.11098e+06	7.57339e+06	7167871	6012793	6.61098e+06	7.57543e+06		4.11404e+06	4791815	4.84682e+06	5.30942e+06	4.15589e+06	7.03507e+06	7049031	7.03673e+06	7220186	6969689	5266624	5.31661e+06	5.59383e+06	5828514		3.96557e+06	4051837	4.33361e+06	3.84664e+06	3.72127e+06	5.54877e+06	5.95033e+06
112.6		5132824	6.1944e+06	5.7784e+06	5909248	5.36927e+06	7.37708e+06	7863402	8.04767e+06	7.94599e+06	8664562		5343906	5.72758e+06	5999703	6892752	5.21705e+06	6.79533e+06	6737097	7.14363e+06	7108536	7535963	7.16324e+06	5.99871e+06	6.58382e+06	7.57375e+06		4091387	4.79227e+06	4.85541e+06	5312965	4.1493e+06	7.04147e+06	7.02902e+06	7034228	7225445	6982667	5290737	5305322	5.59299e+06	5820924		3.95902e+06	4.03148e+06	4.33365e+06	3835885	3711734	5.54856e+06	5.93789e+06
112.8		5139891	6.21233e+06	5793034	5913519	5.37499e+06	7374883	7850038	8057443	7927023	8650385		5.33933e+06	5.71559e+06	5992772	6.91365e+06	5.21886e+06	6.76633e+06	6.73364e+06	7135225	7093901	7.5713e+06	7.17628e+06	5995075	6593997	7567690		4.09478e+06	4.78037e+06	4863900	5311252	4.15529e+06	7037694	7.03706e+06	7043466	7213654	6.9829e+06	5257191	5.30659e+06	5.58036e+06	5821223		3.97093e+06	4.05667e+06	4.33035e+06	3.83761e+06	3713179	5.55295e+06	5947234
113		5152278	6.22345e+06	5.78433e+06	5.91577e+06	5.36671e+06	7.37022e+06	7842260	8.06501e+06	7932425	8655396		5.34375e+06	5698523	6.01606e+06	6908913	5.22082e+06	6.78334e+06	6.7285e+06	7.13772e+06	7087628	7.54246e+06	7.17783e+06	6.00681e+06	6618880	7551924		4115769	4.78761e+06	4.87723e+06	5282722	4.17558e+06	7035280	7040840	7.0369e+06	7220073	6968876	5.28177e+06	5.29958e+06	5.57296e+06	5823994		3.96216e+06	4.03462e+06	4344702	3847624	3.72145e+06	5550601	5930585
113.2		5126513	6162815	5.79129e+06	5921189	5356509	7369431	7861408	8.06854e+06	7956585	8641008		5346888	5.72398e+06	6.02241e+06	6863340	5205898	6785520	6721545	7.14422e+06	7102387	7542234	7176788	5.98943e+06	6.60973e+06	7.56674e+06		4.07473e+06	4.787e+06	4862696	5.30227e+06	4.16522e+06	7.03837e+06	7.03219e+06	7035424	7229032	6.98139e+06	5263587	5292819	5.59007e+06	5.80512e+06		3964322	4.04129e+06	4321572	3.8399e+06	3717242	5.53947e+06	5940520
113.4		5149620	6217208	5.78545e+06	5.95188e+06	5369570	7380430	7.85118e+06	8059593	7.93632e+06	8651182		5336556	5722479	6025625	6887959	5184314	6.793e+06	6.71603e+06	7140086	7101483	7.55637e+06	7.16029e+06	5998669	6.61469e+06	7557630		4098527	4795012	4873582	5.28418e+06	4.16479e+06	7036332	7021539	7.02779e+06	7207273	6986344	5268564	5.29603e+06	5574525	5827905		3.95924e+06	4.03463e+06	4308610	3.83894e+06	3.72062e+06	5.54548e+06	5.92013e+06
113.6		5.13713e+06	6214856	5.7903e+06	5934231	5355639	7363833	7.85129e+06	8078882	7943460	8676670		5.32941e+06	5.69493e+06	5998659	6910376	5.18924e+06	6769174	6.72708e+06	7.14273e+06	7.07749e+06	7540616	7.16195e+06	6001427	6.61257e+06	7558840		4.09786e+06	4.75655e+06	4.85889e+06	5270741	4.17207e+06	7.03007e+06	7026504	7.03256e+06	7214072	6.98278e+06	5255244	5.30332e+06	5.58084e+06	5.82132e+06		3.95436e+06	4.04823e+06	4292133	3830241	3.71707e+06	5.52277e+06	5928719
113.8		5.1405e+06	6.20751e+06	5793611	5.96242e+06	5363454	7364649	7.8645e+06	8051020	7945681	8648246		5335085	5672781	6.00902e+06	6928943	5216259	6790010	6.7374e+06	7.10496e+06	7.09741e+06	7537252	7182325	6.0038e+06	6.61682e+06	7.57294e+06		4.07875e+06	4779768	4.82784e+06	5.27207e+06	4.16936e+06	7020102	7013252	7015947	7199137	6963954	5264720	5287274	5.57137e+06	5.82288e+06		3.96275e+06	4040424	4.30018e+06	3832222	3.72176e+06	5.54762e+06	5.92728e+06
114		5153164	6.2308e+06	5.79162e+06	5938769	5386969	7354496	7.84647e+06	8061744	7.94908e+06	8660118		5335103	5.71337e+06	6.00909e+06	6.91189e+06	5204016	6.79191e+06	6.73033e+06	7.12689e+06	7100825	7.52944e+06	7158974	5.98384e+06	6.59647e+06	7.58039e+06		4.0796e+06	4.78732e+06	4.84893e+06	5.27893e+06	4175797	7022147	7012589	7.02675e+06	7.19818e+06	6964580	5250600	5310623	5581888	5811161		3944061	4.03547e+06	4.31927e+06	3.83483e+06	3.70603e+06	5.52801e+06	5.91541e+06
114.2		5.13982e+06	6.21707e+06	5788330	5.94862e+06	5368332	7.37945e+06	7857653	8056834	7945509	8664962		5.33612e+06	5.73062e+06	6.01785e+06	6.87409e+06	5200065	6.79177e+06	6719002	7134889	7.10573e+06	7557266	7.16677e+06	5975497	6.57756e+06	7568019		4.09932e+06	4.76343e+06	4862947	5.29661e+06	4169075	7003935	7.00954e+06	7030144	7199295	6.96293e+06	5.24014e+06	5.29188e+06	5557391	5.80285e+06		3.96112e+06	4025731	4314828	3818009	3706199	5533719	5911120
114.4		5156190	6.20566e+06	5.79946e+06	5963512	5372322	7362512	7863864	8.05752e+06	7.94321e+06	8649774		5347373	5.69603e+06	5996985	6899226	5.19262e+06	6776010	6717090	7124817	7106069	7.55021e+06	7171153	5992290	6599065	7554612		4.0794e+06	4773163	4.85284e+06	5.29277e+06	4162022	7006120	7.01912e+06	7.00652e+06	7193184	6947407	5257254	5.28589e+06	5.55998e+06	5809927		3.94984e+06	4.0372e+06	4.31895e+06	3.79911e+06	3.70713e+06	5.51872e+06	5914543
114.6		5140293	6228824	5782283	5946715	5383027	7384138	7862539	8.07852e+06	7940994	8658894		5.34698e+06	5691491	5.98805e+06	6901396	5194218	6.7776e+06	6714751	7.12569e+06	7081705	7538893	7.16795e+06	5.99495e+06	6.61913e+06	7573818		4.07953e+06	4.77827e+06	4.86307e+06	5286047	4.15306e+06	7023098	7.00999e+06	7005502	7.20514e+06	6960495	5.26642e+06	5284975	5.57721e+06	5798684		3.95544e+06	4.03205e+06	4.30872e+06	3797028	3.7024e+06	5.52348e+06	5.90453e+06
114.8		5152260	6206978	5.78054e+06	5.94257e+06	5.36697e+06	7373790	7.83861e+06	8.04694e+06	7.95163e+06	8651967		5.33174e+06	5721553	6.00481e+06	6.90262e+06	5.20722e+06	6.78118e+06	6.73911e+06	7145062	7.09741e+06	7.53828e+06	7156044	5999122	6.5753e+06	7559827		4.09505e+06	4787271	4.85696e+06	5299878	4135079	7.00332e+06	6.99619e+06	7.00528e+06	7184543	6948602	5248338	5.2902e+06	5.57163e+06	5.79315e+06		3.94288e+06	4.03905e+06	4314950	3.79328e+06	3.70343e+06	5499874	5.91314e+06
115		5.15383e+06	6.21999e+06	5.78322e+06	5954267	5.36774e+06	7366327	7.84681e+06	8.06431e+06	7950738	8644766		5332865	5.7215e+06	6.01984e+06	6.90346e+06	5.21868e+06	6788470	6.71949e+06	7125399	7.0838e+06	7.54668e+06	7171153	5990981	6.60165e+06	7557219		4.08685e+06	4754875	4.85027e+06	5.27187e+06	4121845	6.99806e+06	7.00044e+06	7003549	7197705	6.95378e+06	5237144	5.26992e+06	5.56605e+06	5.80671e+06		3960277	4.02291e+06	4319030	3.80652e+06	3.71026e+06	5.50055e+06	5919832
115.2		5134003	6208400	5.78817e+06	5953522	5.37628e+06	7385946	7.85417e+06	8080327	7.95031e+06	8674711		5.34177e+06	5.69197e+06	5988433	6882244	5203944	6.77866e+06	6717485	7.1201e+06	7089934	7532566	7174212	5.99576e+06	6601215	7556820		4.07407e+06	4765843	4.83462e+06	5.26366e+06	4139420	7.00152e+06	7006054	6.99525e+06	7186086	6944886	5.22815e+06	5281069	5562724	5793515		3.93466e+06	4026267	4.31888e+06	3.80862e+06	3.69054e+06	5509066	5911705
115.4		5.15397e+06	6216461	5793669	5.95808e+06	5382531	7.37748e+06	7849953	8074037	7.95312e+06	8671673		5.34045e+06	5710841	5987882	6.91007e+06	5.1689e+06	6783583	6718863	7.12154e+06	7.08654e+06	7518745	7157941	5.99615e+06	6592417	7572218		4.09144e+06	4772357	4819691	5247994	4142310	6995378	7007665	7007864	7.1961e+06	6.95139e+06	5239593	5300042	5553457	5.78902e+06		3.94761e+06	4.01835e+06	4.31747e+06	3.80529e+06	3692513	5495379	5903332
115.6		5.12931e+06	6238563	5795507	5941068	5.3616e+06	7381420	7.85009e+06	8055256	7.94795e+06	8658788		5.34431e+06	5.70764e+06	6.01287e+06	6.91045e+06	5.21338e+06	6761710	6724388	7121071	7086737	7534276	7155550	5996670	6596620	7557078		4076538	4.76124e+06	4827849	5279707	4.14741e+06	7.00696e+06	7.00898e+06	6.98423e+06	7.18504e+06	6951760	5228952	5.28633e+06	5562949	5.80352e+06		3.94375e+06	4025936	4313680	3.81912e+06	3.67825e+06	5497119	5899845
115.8		5148296	6.23263e+06	5773513	5949555	5.37124e+06	7.37825e+06	7840659	8054237	7.9579e+06	8654705		5345388	5698428	6021596	6882266	5216214	6.77504e+06	6.72684e+06	7.11499e+06	7084577	7538975	7.15627e+06	6.00165e+06	6596283	7.55266e+06		4.06875e+06	4763599	4837137	5276457	4.14023e+06	6983999	7.00197e+06	6.98452e+06	7.17265e+06	6944897	5270886	5.27444e+06	5.56486e+06	5796306		3.93319e+06	4.00813e+06	4297056	3.80502e+06	3.68597e+06	5494430	5899124
116		5140615	6215058	5.79188e+06	5949036	5378132	7374664	7.86205e+06	8.06824e+06	7943288	8668823		5352480	5691415	5.97896e+06	6868391	5216385	6.7861e+06	6724356	7.10172e+06	7089310	7524746	7.15162e+06	5.98822e+06	6.59448e+06	7555575		4.07865e+06	4.77951e+06	4.8307e+06	5283349	4140793	7007279	6987820	7003119	7.16325e+06	6.93925e+06	5.24241e+06	5272664	5538841	5.79162e+06		3940244	4.02549e+06	4.27677e+06	3.80294e+06	3.66851e+06	5486145	5.88298e+06
116.2		5.13843e+06	6.2321e+06	5.77247e+06	5939835	5386344	7.37408e+06	7854944	8.06444e+06	7.95494e+06	8675190		5343266	5.72792e+06	5.99807e+06	6.86667e+06	5197699	6772108	6716449	7.10321e+06	7.09478e+06	7.53814e+06	7.17941e+06	5987341	6595524	7.56789e+06		4073915	4779871	4.83563e+06	5.28223e+06	4144546	6.9901e+06	6.98322e+06	6.98115e+06	7172671	6.93285e+06	5.22944e+06	5277165	5.56286e+06	5789340		3.93697e+06	4.00731e+06	4286483	3.80053e+06	3.66232e+06	5478685	5.88105e+06
116.4		5163499	6207311	5786003	5957021	5.36664e+06	7383562	7.86745e+06	8.05463e+06	7958428	8668317		5331029	5718671	6015723	6906807	5.18255e+06	6.76598e+06	6.72414e+06	7101528	7081783	7518207	7161961	5983624	6609104	7588928		4.06061e+06	4745630	4.84687e+06	5.28409e+06	4.14443e+06	6.9846e+06	6.98845e+06	6.98467e+06	7169512	6.92891e+06	5227661	5276067	5552745	5.79504e+06		3.93907e+06	4026535	4.28398e+06	3.814e+06	3.68833e+06	5.47352e+06	5.88448e+06
116.6		5.13418e+06	6.21749e+06	5795584	5.93668e+06	5388954	7375999	7858042	8069817	7.93571e+06	8664123		5.33855e+06	5695839	6.01938e+06	6900720	5184188	6759349	6728045	7.10984e+06	7.07901e+06	7518359	7157503	5976794	6604252	7570524		4.09034e+06	4750555	4839288	5268773	4.14891e+06	6986311	6.98653e+06	6.98118e+06	7172671	6931755	5.223e+06	5.26696e+06	5552436	5.78035e+06		3.92495e+06	4.00363e+06	4.2973e+06	3.81698e+06	3.69774e+06	5476392	5876250
116.8		5.15966e+06	6.24598e+06	5.7846e+06	5.93461e+06	5.3929e+06	7.37855e+06	7.86142e+06	8082919	7.95507e+06	8674377		5.33492e+06	5.73429e+06	5973405	6855916	5200056	6764609	6.71918e+06	7.11443e+06	7089054	7527098	7.15544e+06	5.98482e+06	6596114	7.57239e+06		4.07324e+06	4.7589e+06	4816278	5.24496e+06	4.14893e+06	6983911	6978706	6971151	7160995	6.92541e+06	5.23705e+06	5301052	5.5385e+06	5.78038e+06		3.94526e+06	4.01706e+06	4.32078e+06	3.80565e+06	3696445	5.46513e+06	5884257
117		5.13514e+06	6.20953e+06	5.784e+06	5.95171e+06	5378343	7.38058e+06	7860120	8.07247e+06	7.93868e+06	8676283		5343906	5.71843e+06	6.00027e+06	6884051	5216818	6.76475e+06	6707717	7.10869e+06	7.07265e+06	7.51945e+06	7146004	5975183	6591174	7.55821e+06		4.06209e+06	4765903	4795459	5242947	4.14217e+06	6.96923e+06	6.98572e+06	6972635	7.16907e+06	6.9313e+06	5231182	5260479	5552277	5.77473e+06		3.92258e+06	4003309	4302892	3.79517e+06	3693940	5478936	5886814
117.2		5.14315e+06	6.20682e+06	5783946	5.95487e+06	5380492	7.37617e+06	7.84239e+06	8.06577e+06	7957961	8667837		5.33058e+06	5701827	6.01039e+06	6906283	5.20533e+06	6.75896e+06	6706874	7100613	7.07322e+06	7.50293e+06	7.15492e+06	5980567	6562841	7.55711e+06		4.08033e+06	4.73724e+06	4820294	5250455	4.13806e+06	6.97742e+06	6975329	6967678	7160838	6.92038e+06	5219505	5.26009e+06	5526480	5.7794e+06		3.94436e+06	4.01375e+06	4308333	3780886	3.69726e+06	5483729	5.87257e+06
117.4		5147500	6.25554e+06	5762441	5.92415e+06	5365645	7.37554e+06	7848448	8078583	7931065	8660264		5355749	5.70164e+06	6.00577e+06	6.89632e+06	5178657	6.77404e+06	6.70867e+06	7111294	7035767	7.53028e+06	7161714	5988669	6583722	7.58626e+06		4.06686e+06	4749631	4.82989e+06	5.26806e+06	4.13089e+06	6.9814e+06	6962274	6.96811e+06	7.13827e+06	6914700	5.22711e+06	5.2498e+06	5.54014e+06	5.77522e+06		3.93685e+06	4007641	4306267	3.77663e+06	3.69909e+06	5.46598e+06	5.86494e+06
117.6		5130476	6.2392e+06	5751047	5.92494e+06	5364563	7373790	7.86647e+06	8063373	7962915	8663338		5341675	5.71214e+06	5.98413e+06	6.91962e+06	5166484	6772312	6694177	7102911	7077788	7.50624e+06	7.14667e+06	5980685	6.58177e+06	7566561		4.06612e+06	4760884	4819639	5272301	4.10094e+06	6966316	6.97765e+06	6.97212e+06	7.15886e+06	6.9199e+06	5.22567e+06	5265554	5545968	5.77476e+06		3.9407e+06	4.02655e+06	4.30072e+06	3.77797e+06	3.68985e+06	5454083	5.86582e+06
117.8		5.152e+06	6250167	5743820	5.91482e+06	5380042	7385140	7862490	8.07122e+06	7945288	8670541		5347547	5727234	5.97842e+06	6.87449e+06	5192015	6752858	6.71405e+06	7.10533e+06	7.07836e+06	7.50333e+06	7158334	5977236	6.58262e+06	7556209		4.06969e+06	4739136	4822691	5269190	4.11092e+06	6959145	6.97052e+06	6955929	7179297	6.91858e+06	5.22385e+06	5260298	5530094	5771785		3.94106e+06	4.00528e+06	4292856	3796598	3.69506e+06	5445623	5865097
118		5.12482e+06	6.2347e+06	5.78355e+06	5.91545e+06	5.38181e+06	7.37746e+06	7850014	8.07923e+06	7963382	8671540		5.34518e+06	5699247	6.00799e+06	6872260	5197078	6759735	6.71253e+06	7100825	7.07775e+06	7.50212e+06	7.14635e+06	5981147	6599655	7.57615e+06		4.05997e+06	4.74732e+06	4823907	5.27095e+06	4.13389e+06	6.95379e+06	6.96443e+06	6.9638e+06	7150613	6923508	5.2152e+06	5.25091e+06	5531598	5.78117e+06		3.94295e+06	4.01778e+06	4.26884e+06	3.79302e+06	3.68954e+06	5448788	5.85685e+06
118.2		5.14615e+06	6.22762e+06	5760408	5.94077e+06	5365810	7381305	7849528	8.08009e+06	7.96278e+06	8648166		5.33799e+06	5706390	6000885	6.90954e+06	5.19457e+06	6.7643e+06	6.71547e+06	7.09354e+06	7065336	7513636	7149839	5.97759e+06	6578873	7565550		4055924	4.76853e+06	4.78146e+06	5265137	4.13933e+06	6966865	6963976	6.95736e+06	7.14075e+06	6910791	5216809	5.26753e+06	5542965	5.76775e+06		3.92713e+06	3.99661e+06	4284292	3.80149e+06	3.6817e+06	5440869	5862090
118.4		5.1384e+06	6.25061e+06	5768762	5.9423e+06	5385728	7.37105e+06	7.84196e+06	8.08215e+06	7958563	8674111		5.32566e+06	5.71997e+06	5961364	6.89606e+06	5.1937e+06	6.77187e+06	6.70408e+06	7102130	7074818	7.50747e+06	7.13246e+06	5977501	6578852	7.57099e+06		4.08068e+06	4.76338e+06	4.80762e+06	5.24751e+06	4.14121e+06	6.95608e+06	6960418	6943593	7.14217e+06	6904352	5226154	5.25266e+06	5.52303e+06	5759747		3941766	4.01131e+06	4271627	3.80018e+06	3.69351e+06	5.44002e+06	5847740
118.6		5135173	6214291	5774041	5.95848e+06	5375782	7388170	7862186	8.06632e+06	7.93246e+06	8659320		5.32506e+06	5.73747e+06	5993579	6.90063e+06	5.16603e+06	6.75622e+06	6.70539e+06	7090190	7.06555e+06	7494024	7143885	5.96813e+06	6.58361e+06	7547007		4.06933e+06	4.7347e+06	4.83236e+06	5250609	4138582	6963317	6967810	6.94312e+06	7156055	6901756	5.21942e+06	5266778	5.53548e+06	5.76071e+06		3.93359e+06	3.98987e+06	4.30631e+06	3.79949e+06	3.68883e+06	5446678	5858435
118.8		5.17417e+06	6224974	5783052	5.94895e+06	5.38593e+06	7.37578e+06	7857823	8.0818e+06	7945779	8651315		5.33214e+06	5694288	6.00784e+06	6.87451e+06	5.18621e+06	6763149	6.70281e+06	7.10581e+06	7070737	7516044	7.13712e+06	5972315	6605180	7567537		4.05288e+06	4.73727e+06	4818717	5.25176e+06	4.12367e+06	6946278	6951080	6962186	7124090	6913455	5209032	5251822	5518893	5746528		3920957	4.01031e+06	4295829	3790695	3689349	5436090	5866232
119		5124380	6.24767e+06	5780928	5952425	5381695	7370696	7849516	8081760	7954017	8681856		5346705	5710021	5997330	6899302	5.20736e+06	6.76316e+06	6.69003e+06	7104808	7062437	7.50003e+06	7.14794e+06	5.99082e+06	6580314	7.53954e+06		4.08145e+06	4.75894e+06	4.80848e+06	5256566	4.13446e+06	6.96368e+06	6949446	6958969	7.14229e+06	6.9141e+06	5206294	5.24769e+06	5523941	5.75064e+06		3935196	3.98569e+06	4.30105e+06	3.80889e+06	3.68111e+06	5437495	5851943
119.2		5.13728e+06	6.22146e+06	5.77018e+06	5.94471e+06	5381291	7.36887e+06	7843873	8.08633e+06	7.95241e+06	8678896		5340998	5.72081e+06	5971520	6903741	5.20956e+06	6.7632e+06	6.69253e+06	7.0842e+06	7.06618e+06	7502529	7149671	5.98623e+06	6.58455e+06	7.55998e+06		4066320	4.7663e+06	4826969	5.27396e+06	4.12263e+06	6.96186e+06	6.94809e+06	6957575	7.13684e+06	6.893e+06	5.20683e+06	5.25934e+06	5513288	5760015		3925023	4.00674e+06	4.27792e+06	3.79345e+06	3.68151e+06	5.43354e+06	5850703
119.4		5148126	6248556	5.77437e+06	5.94901e+06	5.39504e+06	7369799	7867342	8.06351e+06	7.95246e+06	8679176		5334829	5711251	6006009	6896141	5.20486e+06	6768014	6.70567e+06	7092742	7.07331e+06	7.51408e+06	7.15537e+06	5.97699e+06	6.56131e+06	7.55748e+06		4.04801e+06	4720969	4.8148e+06	5.261e+06	4.11175e+06	6951135	6944623	6.94607e+06	7141711	6899684	5209969	5.25279e+06	5.52674e+06	5.73723e+06		3.9223e+06	3.99764e+06	4295252	3.79433e+06	3.66387e+06	5.41938e+06	5.85883e+06
119.6		5139176	6.25829e+06	5779602	5953150	5406336	7.36093e+06	7.87319e+06	8.08142e+06	7.93835e+06	8676683		5339252	5.69005e+06	5.99691e+06	6887480	5202306	6755561	6702448	7.09523e+06	7.05128e+06	7508869	7.13911e+06	5.97208e+06	6.58397e+06	7555446		4.07877e+06	4.75931e+06	4791248	5250745	4108671	6935148	6953230	6.95887e+06	7132885	6899128	5203080	5.2463e+06	5506597	5.74859e+06		3.91006e+06	3.99766e+06	4.29832e+06	3.79063e+06	3.65317e+06	5.42611e+06	5.83951e+06
119.8		5.15912e+06	6.23485e+06	5.78904e+06	5.9461e+06	5397765	7.36131e+06	7.86481e+06	8070900	7.94261e+06	8666958		5.33284e+06	5.71301e+06	5987400	6.87333e+06	5.17257e+06	6743833	6.69128e+06	7.07918e+06	7079902	7495435	7131676	5990066	6587384	7.5602e+06		4063154	4.74516e+06	4789109	5260923	4.11931e+06	6947955	6.94469e+06	6.95127e+06	7.13508e+06	6892447	5.19894e+06	5.25399e+06	5512011	5.74695e+06		3925389	3.98094e+06	4286580	3789475	3646462	5.42431e+06	5.8325e+06
120		5.12212e+06	6232848	5785859	5.96972e+06	5.3824e+06	7372720	7.84148e+06	8.06943e+06	7.95477e+06	8683990		5343193	5.72813e+06	5.97182e+06	6.88695e+06	5200092	6757138	6709958	7.09584e+06	7.07152e+06	7.50251e+06	7.14316e+06	5983172	6581208	7568266		4.03943e+06	4.74456e+06	4810567	5259872	4.11309e+06	6941719	6.94096e+06	6948273	7.11872e+06	6884791	5.20664e+06	5.24034e+06	5515097	5744595		3.91167e+06	3.99173e+06	4.28612e+06	3787649	3.64547e+06	5.42583e+06	5.8433e+06
120.2		5149495	6231776	5782994	5.94811e+06	5.38444e+06	7.37476e+06	7.85695e+06	8084577	7.95575e+06	8681589		5.34318e+06	5697000	6.00415e+06	6.90785e+06	5194011	6751078	6.69172e+06	7093076	7.06808e+06	7492403	7.1463e+06	5.97592e+06	6.58415e+06	7575348		4065299	4.72655e+06	4817786	5255633	4.12707e+06	6948032	6.94188e+06	6933156	7131273	6.87476e+06	5203665	5237198	5.50846e+06	5.73895e+06		3.9265e+06	3.98174e+06	4.30012e+06	3.79124e+06	3.65476e+06	5427250	5.84129e+06
120.4		5150873	6233657	5782139	5951935	5392540	7.3644e+06	7.85559e+06	8070315	7948970	8672006		5329084	5699980	6.00126e+06	6.92357e+06	5192024	6743008	6698354	7.11106e+06	7.06649e+06	7.50569e+06	7.14841e+06	5964385	6.57025e+06	7.5705e+06		4070493	4.74936e+06	4.82024e+06	5.23633e+06	4.12055e+06	6.92456e+06	6936506	6.93228e+06	7.11737e+06	6.88502e+06	5196898	5.24807e+06	5501084	5738358		3.91909e+06	3.9994e+06	4287181	3.79119e+06	3.6769e+06	5404328	5838054
120.6		5136844	6.26141e+06	5782158	5.96068e+06	5381438	7.36937e+06	7.84834e+06	8.06035e+06	7943693	8664349		5336766	5.72601e+06	5.9973e+06	6.86516e+06	5.19605e+06	6.75873e+06	6.69846e+06	7.08529e+06	7.06506e+06	7493942	7137196	5.97373e+06	6.58737e+06	7556444		4.04646e+06	4.75231e+06	4.79939e+06	5241844	4.12276e+06	6.94415e+06	6.93188e+06	6.92555e+06	7121239	6873162	5196754	5239855	5.50608e+06	5747160		3.92222e+06	3980136	4.2782e+06	3.79165e+06	3669783	5.41198e+06	5822005
120.8		5148323	6247553	5.76468e+06	5945834	5381190	7.38255e+06	7865019	8.0811e+06	7.96065e+06	8691463		5.33546e+06	5698866	5966210	6880155	5157963	6747830	6.69818e+06	7.09659e+06	7057474	7479669	7147495	5.96775e+06	6530466	7575748		4057735	4.72209e+06	4778661	5.24609e+06	4117011	6.91704e+06	6920283	6931055	7116980	6.89051e+06	5.21714e+06	5234840	5.50611e+06	5735518		3.91878e+06	4.00538e+06	4.26902e+06	3.77989e+06	3665288	5409256	5.83066e+06
121		5.13397e+06	6223297	5792197	5949124	5395888	7.39518e+06	7855430	8.07675e+06	7954349	8678096		5346257	5684312	5986574	6923956	5.18111e+06	6.75111e+06	6685275	7.07774e+06	7.05414e+06	7495575	7.15783e+06	5964964	6.5626e+06	7545271		4.05888e+06	4734482	4772014	5.25934e+06	4114360	6921092	6934995	6.94135e+06	7113472	6876250	5197573	5.22424e+06	5504520	5722870		3.92288e+06	3.99007e+06	4.27625e+06	3.7804e+06	3.67115e+06	5401032	5824525
121.2		5162361	6260802	5.78311e+06	5.9467e+06	5.39716e+06	7371064	7.86669e+06	8067826	7958600	8683670		5.35625e+06	5.70899e+06	5999132	6912396	5.19593e+06	6.73257e+06	6.68344e+06	7.07534e+06	7.06436e+06	7509944	7.14986e+06	5972826	6.56837e+06	7.56475e+06		4.04083e+06	4740340	4.79818e+06	5.26117e+06	4.11216e+06	6.92867e+06	6917158	6932346	7108268	6886805	5193157	5226957	5.50869e+06	5.7241e+06		3.91037e+06	3999592	4275720	3.75985e+06	3.6761e+06	5.39368e+06	5.83728e+06
121.4		5.13372e+06	6235872	5.78361e+06	5946823	5386160	7384518	7.85499e+06	8066694	7957740	8673658		5.34026e+06	5.70739e+06	5993520	6.92024e+06	5191233	6.73002e+06	6695530	7082072	7.06259e+06	7500148	7.14746e+06	5.98476e+06	6.58117e+06	7.56341e+06		4.04755e+06	4751179	4.79054e+06	5254257	4101491	6.93547e+06	6.91465e+06	6914973	7119014	6871847	5174439	5223077	5.47235e+06	5738482		3.90322e+06	3.99797e+06	4283813	3.76203e+06	3.67285e+06	5396026	5.83087e+06
121.6		5141580	6250471	5.7955e+06	5.9467e+06	5.40249e+06	7.37802e+06	7856025	8078047	7.95026e+06	8661169		5.34795e+06	5692994	5967525	6.87408e+06	5202270	6744647	6695125	7.09794e+06	7050362	7484362	7151993	5.96353e+06	6.57421e+06	7562106		4.061e+06	4721370	4805729	5.25663e+06	4.09647e+06	6.92278e+06	6.91692e+06	6900098	7106962	6887317	5209302	5.21607e+06	5.49138e+06	5.73117e+06		3921323	3.99023e+06	4.27014e+06	3757630	3.6676e+06	5.38993e+06	5.82013e+06
121.8		5.14085e+06	6.25323e+06	5770720	5.92543e+06	5416593	7.38869e+06	7.86074e+06	8.07863e+06	7.96219e+06	8693039		5339042	5681062	5992762	6.90181e+06	5174762	6.74154e+06	6689512	7.09946e+06	7.06447e+06	7484956	7138540	5.95683e+06	6567177	7.57893e+06		4041466	4729284	4.80109e+06	5251659	4.07964e+06	6.91382e+06	6920753	6.90647e+06	7.11979e+06	6872684	5192231	5.22884e+06	5.4946e+06	5.72848e+06		3.90449e+06	3.98431e+06	4281704	3766097	3.67186e+06	5.39248e+06	5.8341e+06
122		5124407	6212606	5779679	5919959	5413320	7394740	7.86804e+06	8075357	7968880	8659373		5.34135e+06	5715332	6.00598e+06	6922666	5170671	6748977	6.69285e+06	7.08928e+06	7.05874e+06	7501875	7.1376e+06	5.95394e+06	6576255	7.57245e+06		4.05697e+06	4740605	4786146	5.23656e+06	4.10405e+06	6915814	6.91254e+06	6.91633e+06	7.11616e+06	6.87263e+06	5197456	5.21985e+06	5501270	5729660		3.90518e+06	3.97128e+06	4284957	3.7882e+06	3.65085e+06	5.37587e+06	5818125
122.2		5.15128e+06	6253501	5794747	5916475	5415459	7.37156e+06	7841035	8087619	7949940	8686938		5343403	5.7062e+06	5.99575e+06	6.92849e+06	5178621	6.74232e+06	6.68679e+06	7091683	7054899	7.48691e+06	7128151	5967093	6581902	7563305		4.04624e+06	4.74008e+06	4753737	5.24365e+06	4.09922e+06	6913455	6.90964e+06	6901527	7111160	6865784	5.17771e+06	5248401	5.4757e+06	5728657		3.90106e+06	3993395	4282296	3.77114e+06	3.66433e+06	5.38468e+06	5822671
122.4		5.1366e+06	6249863	5777777	5924450	5390848	7.38143e+06	7866381	8091910	7958809	8696324		5335642	5690188	5973425	6882538	5.19347e+06	6.73017e+06	6.69257e+06	7071671	7.04566e+06	7.47825e+06	7.14229e+06	5959413	6586321	7561354		4025211	4707094	4767043	5.20992e+06	4.1113e+06	6.90053e+06	6929315	6906305	7.11532e+06	6856610	5.19386e+06	5.23782e+06	5.48833e+06	5711489		3.90756e+06	3990043	4283083	3.78073e+06	3.66362e+06	5376608	5796412
122.6		5.14155e+06	6.22397e+06	5.79251e+06	5928201	5.40204e+06	7365764	7866138	8.08293e+06	7950947	8678163		5.32615e+06	5.70437e+06	5985610	6.89094e+06	5.19351e+06	6.75006e+06	6685275	7083486	7.03624e+06	7.48236e+06	7134094	5951563	6.57655e+06	7.55501e+06		4.04574e+06	4740383	4779905	5.21985e+06	4.11286e+06	6.91106e+06	6.90942e+06	6894288	7.0974e+06	6855981	5184727	5.22605e+06	5496793	5.71681e+06		3.89011e+06	3.99099e+06	4.28695e+06	3.77955e+06	3654302	5382145	5.79903e+06
122.8		5.14066e+06	6.25582e+06	5779929	5.9329e+06	5392126	7.37758e+06	7843594	8091648	7.95756e+06	8673165		5.33574e+06	5.72683e+06	6.00147e+06	6.92574e+06	5184853	6741187	6.67698e+06	7088753	7.04339e+06	7478039	7136972	5.97175e+06	6569120	7549612		4.04482e+06	4.74373e+06	4.79227e+06	5.24555e+06	4.10636e+06	6.89761e+06	6890192	6.90015e+06	7.10471e+06	6.86015e+06	5.18308e+06	5.22245e+06	5.47123e+06	5714998		3.90142e+06	3.9642e+06	4.28736e+06	3.76212e+06	3668852	5370698	5800032
123		5.14363e+06	6247948	5.78736e+06	5925085	5.39729e+06	7382652	7850572	8074946	7.95752e+06	8683603		5330737	5703970	5.98459e+06	6917027	5149477	6750006	6.68236e+06	7.08974e+06	7030996	7483989	7.14959e+06	5969743	6.58023e+06	7560567		4029270	4.71672e+06	4801367	5244005	4.11185e+06	6904079	6903730	6.89972e+06	7092374	6.87398e+06	5.18492e+06	5.2152e+06	5478518	5703475		3.90613e+06	3.97949e+06	4.28703e+06	3779445	3646998	5.37213e+06	5800523
123.2		5.14939e+06	6243472	5795276	5936529	5.40633e+06	7.37501e+06	7.85639e+06	8.09142e+06	7.95269e+06	8689741		5345690	5.71378e+06	5966475	6899466	5184781	6734164	6682189	7090391	7.05774e+06	7.48017e+06	7138921	5.96925e+06	6.58478e+06	7.55655e+06		4.05026e+06	4705622	4797574	5.25052e+06	4.10606e+06	6903839	6.91733e+06	6.90524e+06	7.09861e+06	6.85195e+06	5.18997e+06	5208032	5495044	5705647		3.90021e+06	3.9614e+06	4.27299e+06	3.76639e+06	3.64163e+06	5369203	5.80072e+06
123.4		5.13152e+06	6261096	5766843	5955345	5.41019e+06	7.37547e+06	7859962	8087357	7958342	8675350		5.33452e+06	5712166	5.98839e+06	6.87588e+06	5197249	6745215	6.6958e+06	7081627	7.0325e+06	7479704	7.12872e+06	5.96503e+06	6574132	7.55858e+06		4.03418e+06	4.73327e+06	4.78348e+06	5.23415e+06	4.10222e+06	6892033	6.89804e+06	6.89063e+06	7.08543e+06	6859193	5174968	5214204	5483506	5.70976e+06		3.90263e+06	3.98304e+06	4.28074e+06	3770881	3.63584e+06	5363069	5.80493e+06
123.6		5.16097e+06	6.25137e+06	5.78512e+06	5945648	5402671	7368718	7.84852e+06	8092983	7.96352e+06	8689755		5340459	5.71605e+06	5989761	6.89371e+06	5.19872e+06	6743651	6.67669e+06	7076464	7036033	7.47401e+06	7140400	5.95253e+06	6.55751e+06	7558793		4.03453e+06	4.72684e+06	4.76544e+06	5.2467e+06	4098535	6898572	6.89535e+06	6894757	7.08678e+06	6858444	5170985	5226244	5471584	5.71918e+06		3.89085e+06	3.96497e+06	4.25984e+06	3767222	3.63456e+06	5.35586e+06	5.78885e+06
123.8		5130440	6226722	5790167	5.96013e+06	5.39637e+06	7.36722e+06	7858394	8090176	7.96273e+06	8674711		5.34355e+06	5.68413e+06	5.97963e+06	6888493	5184170	6738435	6.68934e+06	7076186	7.03124e+06	7.45508e+06	7.13424e+06	5.96738e+06	6.57408e+06	7564069		4.04914e+06	4.69816e+06	4744228	5233756	4.08405e+06	6906774	6.90039e+06	6.90053e+06	7.09614e+06	6857576	5183335	5212969	5478899	5.70425e+06		3904805	3.98731e+06	4269108	3.77384e+06	3.64531e+06	5.36092e+06	5.80452e+06
124		5155044	6264485	5.79259e+06	5945932	5404577	7370167	7.85905e+06	8.0918e+06	7969323	8694775		5.33882e+06	5708820	5.95472e+06	6.92212e+06	5180066	6733672	6692494	7082473	7045816	7477201	7151791	5.95496e+06	6.57149e+06	7552088		4.03251e+06	4.71718e+06	4.77647e+06	5.20721e+06	4070691	6895389	6897220	6.88295e+06	7083664	6.8412e+06	5.17798e+06	5217413	5472735	5.68889e+06		3.89731e+06	3956625	4.25841e+06	3.77274e+06	3.64519e+06	5355987	5.80962e+06
124.2		5.14624e+06	6244444	5780102	5955972	5.41176e+06	7380384	7859986	8086048	7953538	8691650		5.34287e+06	5729259	5984804	6.89434e+06	5174672	6.7361e+06	6677052	7077721	7034328	7.46846e+06	7141184	5947185	6.56353e+06	7.55327e+06		4.03238e+06	4732766	4.78845e+06	5.21763e+06	4.08155e+06	6.88694e+06	6903512	6881613	7081137	6.84767e+06	5200371	5.20475e+06	5.46093e+06	5.70164e+06		3.90541e+06	3.97674e+06	4272543	3.76976e+06	3644039	5.36675e+06	5796229
124.4		5.12927e+06	6261664	5.78773e+06	5.94678e+06	5.39618e+06	7378427	7.85534e+06	8.08716e+06	7.95695e+06	8693279		5341355	5.69408e+06	5.99678e+06	6.88853e+06	5.19277e+06	6740791	6.6784e+06	7.07154e+06	7041560	7473361	7.14325e+06	5947841	6.57063e+06	7548978		4047752	4.71857e+06	4778644	5.22414e+06	4.09994e+06	6888166	6.88617e+06	6.88883e+06	7.08684e+06	6854408	5.16812e+06	5245398	5.48657e+06	5691196		3.90358e+06	3.94956e+06	4.2866e+06	3.76931e+06	3655768	5348526	5.79117e+06
124.6		5152269	6.26197e+06	5.77531e+06	5954541	5405065	7368224	7859719	8082757	7967970	8681189		5339042	5699961	5964807	6916863	5.18935e+06	6.73044e+06	6685701	7074006	7042413	7473838	7136177	5947851	6.5685e+06	7.55918e+06		4.03344e+06	4700654	4777863	5239286	4.10327e+06	6880808	6886533	6.88549e+06	7076475	6845560	5.1551e+06	5203962	5459456	5703799		3.9002e+06	3.98589e+06	4277179	3750416	3660243	5.34971e+06	5.78767e+06
124.8		5.13397e+06	6222822	5741514	5.95629e+06	5388752	7380096	7849516	8.09198e+06	7943227	8687459		5344263	5.7133e+06	5.97311e+06	6.93039e+06	5.18513e+06	6723629	6.68844e+06	7068614	7043577	7.46567e+06	7.1261e+06	5.95172e+06	6.56235e+06	7564927		4.0215e+06	4.71642e+06	4.77708e+06	5.23498e+06	4.09433e+06	6.88049e+06	6.88147e+06	6.87894e+06	7.079e+06	6833723	5157184	5.19898e+06	5.46608e+06	5685833		3910808	3.97554e+06	4286280	3.75089e+06	3.65293e+06	5332609	5777287
125		5153540	6257394	5.73553e+06	5.95071e+06	5.39646e+06	7.3779e+06	7.86072e+06	8093045	7.96588e+06	8681589		5340788	5705504	5991611	6913215	5192294	6727681	6688149	7.07819e+06	7040009	7.46038e+06	7.12871e+06	5.96497e+06	6566442	7.5579e+06		4042508	4712253	4760884	5.24177e+06	4.09383e+06	6890791	6885466	6872608	7.07076e+06	6842234	5.16951e+06	5200209	5.4912e+06	5703008		3.89138e+06	3980771	4282442	3.74867e+06	3.64938e+06	5340486	5.79294e+06
125.2		5134905	6250947	5766613	5.94631e+06	5409864	7384345	7.85139e+06	8.09783e+06	7.96804e+06	8684484		5338457	5672819	5995597	6.89784e+06	5175390	6.73963e+06	6681285	7.07614e+06	7.05153e+06	7.46117e+06	7135561	5953767	6573060	7.55651e+06		4.05385e+06	4692969	4751102	5.20992e+06	4.09571e+06	6.86089e+06	6884214	6.87657e+06	7.06756e+06	6835195	5156906	5.2095e+06	5.45477e+06	5681005		3890902	3.96281e+06	4269950	3.74809e+06	3.65328e+06	5338457	5.7792e+06
125.4		5.1439e+06	6.22288e+06	5752838	5962590	5.40684e+06	7.38386e+06	7835058	8074224	7.96962e+06	8691089		5.33434e+06	5715990	5955423	6.87612e+06	5.17e+06	6.72788e+06	6670547	7.07684e+06	7028042	7462548	7138809	5960246	6570580	7536350		4.02386e+06	4712168	4.77596e+06	5.2118e+06	4.09517e+06	6872010	6886990	6875152	7063170	6835260	5166206	5197321	5.44969e+06	5697819		3.88906e+06	3.97477e+06	4.27608e+06	3.75777e+06	3.65032e+06	5.33771e+06	5.78013e+06
125.6		5.16303e+06	6261512	5749515	5.93855e+06	5.42399e+06	7.39019e+06	7856839	8095853	7939547	8689768		5.33816e+06	5711041	5979073	6.89225e+06	5.19362e+06	6739527	6.6704e+06	7.06303e+06	7.0302e+06	7480030	7.12825e+06	5954502	6.56249e+06	7537510		4.04215e+06	4.73693e+06	4760841	5.2073e+06	4.09291e+06	6.86738e+06	6870684	6.86949e+06	7060094	6.83346e+06	5165032	5.20554e+06	5482066	5704980		3.89808e+06	3.95294e+06	4269521	3.75631e+06	3.66488e+06	5.34109e+06	5769098
125.8		5133887	6.23343e+06	5.76693e+06	5.93022e+06	5419397	7.38335e+06	7855272	8074834	7.96537e+06	8708689		5.35e+06	5689332	5.97899e+06	6900142	5.19097e+06	6737022	6.67812e+06	7078945	7013053	7456113	7.13053e+06	5951112	6569078	7552100		4.04158e+06	4.73131e+06	4781218	5202180	4.08346e+06	6.87315e+06	6881537	6861831	7066036	6839201	5.1606e+06	5.19666e+06	5454713	5.68503e+06		3.8948e+06	3.9619e+06	4263731	3.75967e+06	3643503	5.32462e+06	5778065
126		5150989	6.25757e+06	5.76651e+06	5.91434e+06	5413219	7390751	7837252	8081997	7.97806e+06	8695015		5342891	5705447	6000432	6.91678e+06	5.19013e+06	6.73797e+06	6665746	7.07076e+06	7.03615e+06	7461119	7101327	5.95792e+06	6.57129e+06	7.55158e+06		4.02355e+06	4.69569e+06	4761389	5200101	4.07993e+06	6.87189e+06	6862678	6864426	7.06756e+06	6.81145e+06	5151929	5199975	5.45005e+06	5.68813e+06		3.89947e+06	3.96481e+06	4.24432e+06	3.77342e+06	3.64743e+06	5.34032e+06	5.77612e+06
126.2		5.12547e+06	6.27067e+06	5.77685e+06	5897498	5.40186e+06	7380545	7852612	8087108	7.96558e+06	8683483		5340742	5727501	5967044	6.89973e+06	5.16077e+06	6.73315e+06	6679998	7.06746e+06	7028263	7.46241e+06	7.12814e+06	5949447	6.56597e+06	7.55271e+06		4.03399e+06	4723723	4771534	5202378	4.0508e+06	6875152	6.85939e+06	6.85328e+06	7058451	6.83099e+06	5.16859e+06	5207564	5.46952e+06	5687107		3.90319e+06	3.96805e+06	4248574	3.76929e+06	3656894	5.32362e+06	5778728
126.4		5158724	6240405	5.77219e+06	5925417	5.42069e+06	7.40838e+06	7863171	8091710	7.97995e+06	8679602		5.33994e+06	5.71814e+06	5968153	6.87912e+06	5.15841e+06	6.72027e+06	6.67899e+06	7064481	7029956	7.45443e+06	7130154	5.96074e+06	6.56723e+06	7.54595e+06		4.03315e+06	4.73266e+06	4.74125e+06	5213690	4.06919e+06	6.85726e+06	6.85855e+06	6.84554e+06	7057563	6.81583e+06	5.15968e+06	5203440	5.4724e+06	5.68656e+06		3.89843e+06	3.96371e+06	4.26469e+06	3.76542e+06	3643971	5311425	5756335
126.6		5137934	6275462	5776586	5.92351e+06	5413744	7.36715e+06	7.85747e+06	8081548	7.96287e+06	8705038		5.3466e+06	5693194	5982631	6896795	5.17917e+06	6727339	6.68402e+06	7077198	7031649	7.45823e+06	7132471	5959452	6.58222e+06	7573536		4.02253e+06	4.69797e+06	4.73355e+06	5230252	4.07905e+06	6868141	6.86216e+06	6.85675e+06	7050473	6829817	5.14737e+06	5.20534e+06	5.45452e+06	5683742		3917243	3962178	4.28633e+06	3.76608e+06	3621862	5.31684e+06	5763716
126.8		5.1349e+06	6232514	5776413	5.93231e+06	5400894	7.39189e+06	7.84682e+06	8086073	7.98134e+06	8688860		5.3438e+06	5.71481e+06	5994662	6914569	5192348	6.72396e+06	6670611	7057496	7.03518e+06	7462037	7117975	5946392	6553221	7.55891e+06		4033252	4.69296e+06	4760927	5214988	4090887	6866175	6.8687e+06	6.85462e+06	7052037	6.82282e+06	5172501	5189615	5457288	5682630		3.89553e+06	3.96162e+06	4.26997e+06	3.76935e+06	3.62601e+06	5311835	5758050
127		5.1658e+06	6250015	5773849	5941342	5.41367e+06	7.38706e+06	7.85292e+06	8.07944e+06	7.97203e+06	8696057		5.34831e+06	5.73406e+06	5963424	6933528	5207654	6.72245e+06	6.67052e+06	7.07684e+06	7015450	7450495	7122044	5.94534e+06	6.57266e+06	7561965		4023911	4.72749e+06	4772494	5235111	4.08642e+06	6856838	6863916	6.84089e+06	7060760	6830152	5.14498e+06	5.19077e+06	5446493	5.67679e+06		3899210	3.96579e+06	4.26925e+06	3758402	3.62685e+06	5311261	5.76233e+06
127.2		5.12582e+06	6260254	5784157	5942927	5.42635e+06	7.38493e+06	7861712	8.0965e+06	7962374	8701295		5.32356e+06	5.6844e+06	5.98588e+06	6.88473e+06	5188141	6.72624e+06	6687755	7.07666e+06	7.02334e+06	7456508	7108268	5946950	6570822	7560191		4.00777e+06	4718966	4770411	5.23125e+06	4.08768e+06	6.85636e+06	6.85079e+06	6859193	7047867	6823242	5150166	5.18864e+06	5443329	5669953		3.90538e+06	3.96361e+06	4.27648e+06	3.76705e+06	3.62899e+06	5313512	5.76095e+06
127.4		5.13699e+06	6.25794e+06	5.77638e+06	5.9522e+06	5.41249e+06	7.37724e+06	7.84657e+06	8.08673e+06	7.96514e+06	8683456		5.33498e+06	5.69711e+06	5993904	6.86725e+06	5.15003e+06	6719611	6.67686e+06	7065303	7.03477e+06	7.44262e+06	7127401	5.95522e+06	6564741	7.54856e+06		4037717	4.69862e+06	4.75993e+06	5203368	4.08644e+06	6859627	6859508	6834459	7039178	6.81573e+06	5167228	5.20527e+06	5452037	5668748		3.89997e+06	3.94779e+06	4.26843e+06	3.7633e+06	3633833	5.30667e+06	5.76352e+06
127.6		5.15132e+06	6.23591e+06	5.76448e+06	5953914	5.42204e+06	7376655	7.85078e+06	8.08053e+06	7967490	8701215		5352251	5.71421e+06	5990686	6.89772e+06	5172734	6.73122e+06	6664631	7050129	7.0304e+06	7.44773e+06	7109965	5953816	6569456	7.55538e+06		4.02993e+06	4.69104e+06	4766203	5179698	4093769	6843642	6.85471e+06	6843252	7.0426e+06	6.81404e+06	5.14694e+06	5212915	5.44994e+06	5.6636e+06		3.88639e+06	3.96862e+06	4265585	3.76088e+06	3.62611e+06	5.30349e+06	5756009
127.8		5.14319e+06	6273491	5.77459e+06	5958903	5.43086e+06	7378876	7843485	8086235	7978704	8693252		5.34579e+06	5.73119e+06	5961462	6923169	5195468	6722411	6.66554e+06	7.06175e+06	7029447	7440521	7129628	5941048	6.56315e+06	7.55311e+06		4009151	4721114	4.75422e+06	5200974	4083674	6860680	6.84397e+06	6.83271e+06	7040840	6806632	5.1411e+06	5.19887e+06	5431267	5673256		3.89635e+06	3.95208e+06	4.27675e+06	3.76433e+06	3.64698e+06	5.31338e+06	5752723
128		5.16299e+06	6242824	5.76989e+06	5953493	5.4193e+06	7375665	7.85852e+06	8102621	7.97914e+06	8681936		5333075	5.68573e+06	5.97682e+06	6920622	5182383	6.72259e+06	6677956	7.06635e+06	7.03175e+06	7.44543e+06	7.13235e+06	5.94081e+06	6.5662e+06	7.55446e+06		4.03177e+06	4696224	4733099	5200569	4.08733e+06	6846037	6840338	6.8346e+06	7.0427e+06	6812309	5.13317e+06	5179016	5.44208e+06	5.6677e+06		3.89072e+06	3965449	4277025	3.75742e+06	3.65111e+06	5309867	5.74701e+06
128.2		5.13474e+06	6.25196e+06	5772745	5.93928e+06	5425653	7389783	7845402	8.08045e+06	7.96518e+06	8701388		5.33202e+06	5718900	5.98907e+06	6.88953e+06	5.1812e+06	6715296	6.66936e+06	7049164	7011827	7.44001e+06	7.11928e+06	5949261	6.55941e+06	7.56081e+06		4.03958e+06	4.68179e+06	4.75097e+06	5.21663e+06	4065845	6844769	6.85452e+06	6.83044e+06	7.02654e+06	6797541	5.15076e+06	5.19864e+06	5440971	5.66851e+06		3.90023e+06	3.94401e+06	4.26794e+06	3.74318e+06	3.6369e+06	5299969	5.75276e+06
128.4		5166457	6.27523e+06	5.77531e+06	5949457	5.4336e+06	7.37656e+06	7.84509e+06	8.10761e+06	7960542	8680402		5335021	5.71319e+06	5978012	6867598	5.17063e+06	6.72438e+06	6676021	7.07533e+06	7017715	7.45179e+06	7122681	5.9656e+06	6582449	7.54418e+06		4.01649e+06	4708490	4.75813e+06	5.21646e+06	4.06155e+06	6.83999e+06	6.84077e+06	6830271	7033055	6797002	5136567	5.17962e+06	5436090	5.66972e+06		3.9017e+06	3.96917e+06	4.27554e+06	3758708	3642507	5290982	5.74509e+06
128.6		5133869	6.2385e+06	5773657	5.95814e+06	5443579	7.39248e+06	7.85381e+06	8.08985e+06	7975724	8694347		5.33126e+06	5.70917e+06	5963159	6900698	5.16505e+06	6732131	6664886	7.0572e+06	7024834	7446272	7117293	5.9448e+06	6.56212e+06	7562024		4.03103e+06	4706541	4.75259e+06	5.21228e+06	4.05752e+06	6.85607e+06	6.84535e+06	6.83937e+06	7.02337e+06	6.80743e+06	5.14302e+06	5188815	5449519	5.66127e+06		3.90308e+06	3.94071e+06	4271465	3.74656e+06	3.63474e+06	5298158	5.74878e+06
128.8		5140597	6273481	5.78274e+06	5.94661e+06	5429263	7379187	7.83888e+06	8093906	7959153	8701763		5.34543e+06	5.69532e+06	5.99211e+06	6906807	5176413	6716428	6674713	7062126	7015649	7.44145e+06	7.12398e+06	5944434	6.57253e+06	7.56332e+06		4.02884e+06	4685800	4758213	5.21259e+06	4.07207e+06	6843068	6.86178e+06	6.83224e+06	7.03428e+06	6806675	5.13795e+06	5.16942e+06	5.43466e+06	5.66648e+06		3.89115e+06	3.97084e+06	4245399	3737020	3.64877e+06	5.29615e+06	5.73985e+06
129		5.13037e+06	6.27566e+06	5752905	5.96908e+06	5434251	7382779	7.84946e+06	8087569	7.96456e+06	8692291		5346888	5.72301e+06	6002225	6.93034e+06	5182787	6731521	6657467	7066403	7.02902e+06	7450379	7.12459e+06	5940187	6.55629e+06	7549213		4.01129e+06	4.68443e+06	4746707	5.21066e+06	4.07205e+06	6840555	6.83898e+06	6.81956e+06	7045572	6.79352e+06	5143556	5.19362e+06	5431175	5.65081e+06		3.88114e+06	3.94551e+06	4247936	3.71997e+06	3.63478e+06	5.28664e+06	5739467
129.2		5.13241e+06	6.24898e+06	5.78175e+06	5960315	5.45044e+06	7389933	7.85889e+06	8110494	7.95498e+06	8697340		5.33399e+06	5.71945e+06	5980724	6864372	5185230	6715595	6.67094e+06	7.06248e+06	7.00838e+06	7.44978e+06	7.11624e+06	5945149	6.56492e+06	7546620		4.02119e+06	4709367	4.73287e+06	5.17109e+06	4.08453e+06	6.84179e+06	6851371	6.81345e+06	7019273	6.80519e+06	5152645	5.17906e+06	5.44685e+06	5.65601e+06		3.90606e+06	3.96125e+06	4.24651e+06	3.7158e+06	3.63451e+06	5.27685e+06	5745466
129.4		5.15453e+06	6265784	5778488	5942888	5429734	7386338	7858224	8120639	7.97318e+06	8704436		5343339	5.69537e+06	5958462	6890704	5.18396e+06	6719547	6667063	7054733	7.01956e+06	7438076	7102264	5958011	6.57096e+06	7.56452e+06		4.01812e+06	4.70712e+06	4.73161e+06	5177391	4074660	6.8425e+06	6.83436e+06	6.80846e+06	7.03188e+06	6794405	5136513	5180075	5.44833e+06	5.65376e+06		3.87892e+06	3.9614e+06	4263731	3738622	3.65298e+06	5.28231e+06	5744107
129.6		5128619	6.27742e+06	5768474	5.95453e+06	5.43983e+06	7.3803e+06	7.86283e+06	8.09806e+06	7978273	8701789		5.33665e+06	5712786	5994573	6898975	5149298	6.72523e+06	6667371	7.0538e+06	7028761	7.43172e+06	7.12591e+06	5950025	6.56448e+06	7.55455e+06		4.01717e+06	4.68523e+06	4.74683e+06	5206393	4.085e+06	6832511	6.83235e+06	6818930	7020489	6802662	5150184	5.17733e+06	5440120	5653306		3.90129e+06	3.96359e+06	4265763	3.74491e+06	3.64519e+06	5278799	5735738
129.8		5146489	6.23582e+06	5.76672e+06	5.95129e+06	5447603	7.36884e+06	7.8544e+06	8.08787e+06	7.981e+06	8695710		5362849	5717316	5990932	6.91856e+06	5162881	6711911	6650298	7062115	7.01532e+06	7.44285e+06	7.11942e+06	5942937	6567954	7.52912e+06		4.02455e+06	4687524	4.75016e+06	5205943	4.06907e+06	6.82889e+06	6.80934e+06	6.82696e+06	7.0222e+06	6791141	5123479	5170994	5449343	5.65332e+06		3884517	3.94637e+06	4267666	3734961	3.64588e+06	5.28334e+06	5739553
130		5143896	6.27529e+06	5771497	5.95931e+06	5.44541e+06	7387605	7864557	8.08819e+06	7972683	8704476		5335048	5699999	5961982	6896108	5.18491e+06	6713801	6.66103e+06	7051726	7009387	7442202	7.10796e+06	5.94754e+06	6556556	7.55316e+06		4.02446e+06	4707239	4757571	5.19663e+06	4.06679e+06	6830239	6.82526e+06	6.81299e+06	7017980	6.79576e+06	5.13357e+06	5.18351e+06	5.42383e+06	5657512		3.90236e+06	3.94292e+06	4.26497e+06	3742689	3.65557e+06	5279571	5.7332e+06
130.2		5.14647e+06	6.27388e+06	5733100	5953767	5441304	7398096	7853134	8.0923e+06	7959620	8694815		5338210	5.70656e+06	5971255	6859345	5.19615e+06	6.71697e+06	6.66434e+06	7052569	7021694	7441657	7.12074e+06	5.94487e+06	6559892	7542644		4.01562e+06	4681344	4741690	5.20731e+06	4.07299e+06	6.81545e+06	6824799	6822345	7.01714e+06	6773430	5128512	5.19626e+06	5437347	5649736		3.88433e+06	3.93601e+06	4269132	3742872	3.6363e+06	5275822	5732364
130.4		5.15163e+06	6.24285e+06	5719167	5952219	5434676	7.36861e+06	7857507	8.09618e+06	7.96616e+06	8688740		5.34568e+06	5719654	5983909	6898081	5.18662e+06	6.71006e+06	6662996	7.05166e+06	7.01025e+06	7.43652e+06	7123095	5.93963e+06	6565770	7562553		4.0278e+06	4688424	4715916	5201082	4.06914e+06	6818206	6.83394e+06	6.81172e+06	7.00843e+06	6773548	5142957	5158545	5423678	5.64845e+06		3897944	3.95094e+06	4275825	3.74925e+06	3.63641e+06	5.27132e+06	5742088
130.6		5129601	6280534	5.73571e+06	5958491	5444430	7377909	7849965	8124057	7.96695e+06	8707151		5.34077e+06	5.71698e+06	5980852	6.90522e+06	5.15127e+06	6.71171e+06	6662943	7.05067e+06	7009862	7.42269e+06	7107353	5.94872e+06	6560175	7533597		4.00419e+06	4707077	4715507	5200182	4.05464e+06	6815419	6.82333e+06	6.80623e+06	7.0167e+06	6.77777e+06	5.16144e+06	5.17734e+06	5.4198e+06	5.64139e+06		3.88373e+06	3.93295e+06	4.27463e+06	3.7379e+06	3.63086e+06	5.26041e+06	5.73203e+06
130.8		5162209	6.27314e+06	5754246	5.94041e+06	5437726	7391362	7836876	8.09539e+06	7.98127e+06	8692465		5336638	5691434	5977835	6.91308e+06	5.14858e+06	6.72035e+06	6663686	7.05448e+06	7000626	7440498	7111618	5.95034e+06	6.55165e+06	7556303		4.00795e+06	4681488	4.73277e+06	5191422	4.05162e+06	6.82124e+06	6.8346e+06	6816564	7019041	6.78198e+06	5127191	5166914	5421454	5.64566e+06		3.88255e+06	3.95771e+06	4274731	3746399	3614299	5.27144e+06	5.72324e+06
131		5.13407e+06	6276275	5754610	5925886	5.42458e+06	7.39475e+06	7.85646e+06	8107119	7.97385e+06	8695162		5335295	5.71893e+06	5945824	6.87156e+06	5185320	6710876	6658252	7039466	7018411	7441182	7.11172e+06	5949300	6546115	7.54817e+06		4.02256e+06	4672862	4751376	5162890	4.04839e+06	6818746	6.82024e+06	6.80923e+06	7004498	6.77263e+06	5.13701e+06	5185796	5432551	5624154		3.89107e+06	3940556	4273248	3.75072e+06	3.60807e+06	5.26083e+06	5737660
131.2		5159378	6.27331e+06	5.75749e+06	5.9347e+06	5.43938e+06	7380810	7859986	8.10228e+06	7.98314e+06	8702271		5.35562e+06	5.72997e+06	5984037	6.86393e+06	5199183	6725190	6.65758e+06	7050118	6.99722e+06	7.43465e+06	7111160	5.93317e+06	6.56052e+06	7562541		4.01458e+06	4.69216e+06	4749443	5.16818e+06	4.05611e+06	6817936	6819913	6.80532e+06	7011463	6.77599e+06	5.11665e+06	5179833	5.42642e+06	5.65219e+06		3.88095e+06	3.96542e+06	4.26579e+06	3.74495e+06	3.60942e+06	5253207	5731953
131.4		5163992	6269967	5.7571e+06	5955237	5431581	7.38827e+06	7.85232e+06	8104470	7.97187e+06	8700640		5343513	5709325	5993333	6.88437e+06	5.1885e+06	6704058	6649662	7047789	7013727	7.42386e+06	7105154	5.93457e+06	6554773	7550257		3.99713e+06	4704337	4740434	5.19283e+06	4.06997e+06	6816078	6816413	6815160	7.00924e+06	6773548	5128012	5.15585e+06	5.42081e+06	5638250		3.88808e+06	3946513	4.23979e+06	3.74684e+06	3.61234e+06	5254302	5.7301e+06
131.6		5.14473e+06	6.26121e+06	5761731	5.94835e+06	5.44327e+06	7.38198e+06	7858686	8.12006e+06	7972720	8708609		5334628	5.68951e+06	5.97742e+06	6.91467e+06	5.16894e+06	6704037	6.6593e+06	7.05042e+06	7.01055e+06	7.42389e+06	7.11501e+06	5933498	6560889	7549682		4.02345e+06	4676873	4755808	5200614	4.08018e+06	6.79299e+06	6.8183e+06	6801034	6996083	6.7621e+06	5.12929e+06	5157193	5410509	5.62633e+06		3.86172e+06	3951083	4243509	3.74542e+06	3.61572e+06	5255135	5.73667e+06
131.8		5.16419e+06	6.29136e+06	5.7542e+06	5950309	5.42718e+06	7363615	7845960	8.10187e+06	7.95738e+06	8704918		5337104	5717383	5969576	6910605	5153316	6.71454e+06	6.67374e+06	7046492	6994485	7.42832e+06	7113148	5931768	6545654	7550398		4.01123e+06	4687201	4729668	5212762	4069400	6.82102e+06	6805553	6.79907e+06	7.00367e+06	6766005	5.12425e+06	5.16212e+06	5.41551e+06	5.63507e+06		3.89088e+06	3946068	4244898	3751493	3628972	5.24716e+06	5.72918e+06
132		5.14215e+06	6255356	5767505	5.96349e+06	5.44138e+06	7.38033e+06	7.85811e+06	8112907	7.99386e+06	8706790		5342123	5.71847e+06	5977285	6886054	5169613	6720594	6645285	7.03613e+06	6994959	7425813	7.10561e+06	5.93829e+06	6558486	7551830		4.01442e+06	4.69825e+06	4708039	5193292	4.06812e+06	6797929	6819319	6817655	6995069	6.75669e+06	5.13165e+06	5167461	5.41497e+06	5634497		3.88022e+06	3946029	4.25669e+06	3.74577e+06	3.6357e+06	5250211	5735996
132.2		5.15886e+06	6273349	5783225	5.9452e+06	5.43922e+06	7.3825e+06	7863013	8.08927e+06	7.95979e+06	8691944		5343522	5.69072e+06	5.98853e+06	6886228	5185419	6713502	6662805	7050717	6991135	7424656	7113472	5.93277e+06	6.54238e+06	7.54405e+06		4.02324e+06	4.68443e+06	4726631	5.19277e+06	4066130	6.7855e+06	6.80522e+06	6.79201e+06	7004829	6765683	5111952	5158769	5.4061e+06	5.64279e+06		3.89117e+06	3.92731e+06	4.26605e+06	3738126	3.6364e+06	5.24409e+06	5.70962e+06
132.4		5152958	6269601	5762594	5.96063e+06	5442617	7.37844e+06	7842648	8.08405e+06	7974431	8714818		5351546	5.70417e+06	5959491	6909317	5.18945e+06	6715093	6661234	7029093	7004928	7409108	7.11337e+06	5917880	6560721	7552581		4.01342e+06	4.66633e+06	4741434	5199543	4.07561e+06	6812752	6.81579e+06	6.78803e+06	7005789	6.76891e+06	5116479	5180165	5411357	5637862		3.87838e+06	3.95836e+06	4.27886e+06	3735937	3.63707e+06	5.25421e+06	5.71497e+06
132.6		5.15237e+06	6267449	5.7634e+06	5957962	5.44371e+06	7.39759e+06	7.85971e+06	8.10256e+06	7.98123e+06	8690822		5362556	5.72046e+06	5966102	6.92338e+06	5175740	6723779	6662147	7.0341e+06	6.99724e+06	7418919	7113673	5927654	6.57042e+06	7.54887e+06		4008396	4.68989e+06	4741562	5.18309e+06	4062972	6802684	6795224	6.7986e+06	7e+06	6757514	5.10696e+06	5172474	5415367	5.63897e+06		3.88247e+06	3.93184e+06	4258285	3741323	3.63895e+06	5247994	5717755
132.8		5159799	6278562	5767534	5949065	5448353	7.39379e+06	7.86543e+06	8107394	7.96788e+06	8706389		5356225	5699304	5.98779e+06	6887393	5141580	6710406	6663251	7048166	7007864	7431427	7.09867e+06	5.92704e+06	6.5498e+06	7531430		4017886	4.69707e+06	4.75079e+06	5161098	4.05213e+06	6812266	6.78513e+06	6791744	6982623	6763267	5114064	5175973	5.40435e+06	5626533		3.86678e+06	3.95397e+06	4250740	3.73908e+06	3626983	5.24961e+06	5.72246e+06
133		5.13922e+06	6286504	5765855	5960364	5.44671e+06	7391143	7.86774e+06	8111119	7.97279e+06	8707445		5.34837e+06	5692214	5.97015e+06	6876957	5.17492e+06	6.70408e+06	6.66122e+06	7.04919e+06	7010116	7.42655e+06	7109418	5936226	6.55811e+06	7.52472e+06		4.01589e+06	4.68566e+06	4735156	5.18169e+06	4.04189e+06	6.79968e+06	6800624	6788190	7003472	6.77685e+06	5118048	5157318	5.41815e+06	5.61019e+06		3.88853e+06	3930642	4.25449e+06	3.7242e+06	3.64102e+06	5248419	5.70879e+06
133.2		5172456	6255194	5775760	5954159	5447196	7371363	7862320	8.10698e+06	7.97385e+06	8689888		5.33639e+06	5732326	5962737	6890976	5189687	6.72266e+06	6.66273e+06	7046093	6999490	7.42669e+06	7.11758e+06	5927449	6555979	7539549		3995790	4676415	4714723	5201829	4.03878e+06	6808952	6805402	6781969	6983878	6762204	5.20479e+06	5171003	5403030	5.63203e+06		3.87295e+06	3.94964e+06	4247532	3.71913e+06	3631225	5.24235e+06	5703713
133.4		5.14838e+06	6271033	5.76495e+06	5946343	5.45306e+06	7370535	7849953	8.09989e+06	7.96751e+06	8711900		5.35275e+06	5.72337e+06	5982110	6.91106e+06	5.18939e+06	6721727	6657594	7.0574e+06	6993449	7422851	7.10892e+06	5.93243e+06	6.5609e+06	7.53908e+06		4.01297e+06	4.68532e+06	4.72651e+06	5.19392e+06	4.07286e+06	6.79553e+06	6799352	6790290	6992160	6.7606e+06	5.11645e+06	5.15288e+06	5.40301e+06	5.61202e+06		3882082	3.9363e+06	4222406	3.70854e+06	3.63528e+06	5.24124e+06	5712681
133.6		5141920	6274192	5.77132e+06	5.95399e+06	5.45248e+06	7379083	7.86551e+06	8116910	7.96349e+06	8720134		5365315	5.70017e+06	5988836	6.91764e+06	5179447	6.71455e+06	6655971	7.04971e+06	6996326	7.41278e+06	7.10567e+06	5.92898e+06	6542030	7.55451e+06		4.00601e+06	4.70262e+06	4714425	5199597	4061445	6.804e+06	6798015	6790516	6979476	6.76073e+06	5103056	5145237	5.40403e+06	5.62027e+06		3.87767e+06	3.94584e+06	4229830	3.71316e+06	3.6356e+06	5.23801e+06	5.69432e+06
133.8		5150685	6.26737e+06	5.75779e+06	5.95376e+06	5.44352e+06	7.38272e+06	7872221	8.10537e+06	7964710	8708381		5340139	5717965	5980233	6869141	5141929	6705210	6654030	7.04747e+06	6985254	7.42451e+06	7104440	5.93461e+06	6.55427e+06	7543559		4000134	4.66507e+06	4.73504e+06	5170402	4.0605e+06	6797013	6.7897e+06	6.79233e+06	6997362	6774537	5114741	5148332	5.38714e+06	5622672		3.86851e+06	3.93263e+06	4.24067e+06	3.72907e+06	3.62967e+06	5221823	5.71733e+06
134		5150819	6.2802e+06	5.76492e+06	5.95797e+06	5445133	7373203	7.86017e+06	8.09553e+06	7963087	8717870		5.3366e+06	5728504	5948546	6.88855e+06	5.17833e+06	6.71063e+06	6.6313e+06	7033575	6997704	7.41069e+06	7.11038e+06	5.92099e+06	6538240	7527976		4021461	4.68113e+06	4.73231e+06	5.1666e+06	4.05801e+06	6798220	6793629	6769400	6975065	6.73812e+06	5.11075e+06	5.15546e+06	5.40123e+06	5623512		3.88166e+06	3.93591e+06	4.2468e+06	3724787	3.62637e+06	5221940	5.70435e+06
134.2		5167685	6266860	5.77094e+06	5934808	5450861	7369362	7.87584e+06	8.09846e+06	7960960	8731083		5350832	5696134	5974741	6913204	5.18159e+06	6.71598e+06	6659069	7.04484e+06	6990926	7415636	7.1061e+06	5.93114e+06	6552812	7.53072e+06		4.01189e+06	4.69828e+06	4727049	5.16073e+06	4052169	6788793	6791647	6.78853e+06	6970008	6765307	5107080	5170940	5412509	5609025		3.86659e+06	3.94153e+06	4248776	3721124	3607201	5207987	5.69171e+06
134.4		5.14096e+06	6273857	5762575	5.9395e+06	5.44603e+06	7.37683e+06	7.86987e+06	8124783	7.98157e+06	8719839		5355236	5701808	5986564	6.92176e+06	5.18544e+06	6712050	6646101	7.04847e+06	6994595	7.42049e+06	7.10666e+06	5927390	6542679	7.55401e+06		4001800	4.67366e+06	4.71821e+06	5185356	4058700	6.78253e+06	6.79337e+06	6771409	6972866	6746619	5111070	5.15419e+06	5393717	5608761		3.87994e+06	3.94491e+06	4.26214e+06	3732079	3.60234e+06	5211870	5700875
134.6		5151231	6293873	5.76963e+06	5.91156e+06	5.44133e+06	7386891	7877675	8.10708e+06	7.97263e+06	8715969		5353432	5.70632e+06	5.96474e+06	6902999	5177894	6.70766e+06	6.64951e+06	7036221	6990265	7.41946e+06	7.10209e+06	5.92649e+06	6537685	7552722		4.01668e+06	4682965	4.7086e+06	5197024	4.06956e+06	6.77539e+06	6782496	6.77026e+06	6981908	6.75876e+06	5103679	5.14302e+06	5411265	5.62085e+06		3.867e+06	3.94191e+06	4267836	3.71634e+06	3604691	5.22331e+06	5706819
134.8		5163123	6.27314e+06	5761041	5.90495e+06	5.44129e+06	7387179	7.85745e+06	8.11269e+06	7.97175e+06	8718138		5.34248e+06	5.71355e+06	5968418	6878012	5140731	6.71501e+06	6657053	7021882	6992711	7.40454e+06	7.10656e+06	5.91685e+06	6553955	7.54953e+06		4.00777e+06	4694167	4700305	5182778	4036707	6.78627e+06	6767165	6.75816e+06	6.96451e+06	6735309	5.10554e+06	5130244	5400793	5.60725e+06		3883470	3.94351e+06	4.26802e+06	3.73426e+06	3.61478e+06	5218486	5.69945e+06
135		5.1408e+06	6.26771e+06	5767745	5923630	5457575	7367856	7863779	8106594	7.96884e+06	8699651		5347382	5685985	5.97618e+06	6885825	5.157e+06	6.70429e+06	6645338	7039466	6.98585e+06	7.42058e+06	7102465	5.93139e+06	6.55302e+06	7528070		3.99267e+06	4.67891e+06	4731588	5192986	4.02849e+06	6781119	6.77721e+06	6.76869e+06	6.96579e+06	6.74385e+06	5.10197e+06	5.14345e+06	5.38878e+06	5.60709e+06		3.87577e+06	3950669	4.26248e+06	3.71828e+06	3.62283e+06	5.2073e+06	5703770
135.2		5165937	6290544	5.76254e+06	5.92933e+06	5.43518e+06	7.36898e+06	7860910	8.10781e+06	7.98068e+06	8711218		5349505	5.71954e+06	5978700	6.91662e+06	5174717	6720295	6.65353e+06	7.02318e+06	6.97754e+06	7410910	7112143	5928025	6.52425e+06	7.55046e+06		4.01839e+06	4673218	4.72469e+06	5189570	4.03418e+06	6.78024e+06	6.77607e+06	6.7653e+06	6975703	6.7513e+06	5.10117e+06	5153012	5392816	5.60483e+06		3869647	3.94216e+06	4260850	3727354	3.61492e+06	5223907	5.70164e+06
135.4		5130360	6.26322e+06	5772534	5935072	5448899	7384276	7864715	8.09836e+06	7949351	8707151		5355053	5.71891e+06	5945286	6930223	5181898	6703962	6644787	7.03537e+06	6.98289e+06	7406117	7.1146e+06	5.93361e+06	6.54847e+06	7.54194e+06		3998437	4.68561e+06	4.73145e+06	5192177	4044482	6782722	6783938	6783400	6.98474e+06	6764480	5127200	5152412	5.40095e+06	5.61673e+06		3.86437e+06	3.95011e+06	4251993	3.72998e+06	3.62198e+06	5.21936e+06	5703637
135.6		5165023	6.28278e+06	5.7614e+06	5.94171e+06	5.42439e+06	7.37697e+06	7.86352e+06	8109394	7977559	8704316		5.33579e+06	5691900	5.94136e+06	6917562	5188914	6703717	6.65521e+06	7031970	6.98854e+06	7402700	7.09378e+06	5.9248e+06	6.55813e+06	7540475		4001737	4.69072e+06	4.72741e+06	5182697	4045406	6.78097e+06	6.77777e+06	6.76361e+06	6.96423e+06	6.75233e+06	5099034	5151517	5390701	5601969		3.86307e+06	3.93439e+06	4242483	3.725e+06	3.62115e+06	5195522	5690226
135.8		5139042	6.28745e+06	5.7707e+06	5968006	5449556	7388815	7.87305e+06	8.11068e+06	7.97485e+06	8724662		5340843	5.71436e+06	5970391	6.87808e+06	5156387	6.69933e+06	6645052	7032302	6984935	7413290	7.09711e+06	5930292	6548546	7.54305e+06		4018445	4.66452e+06	4.68946e+06	5151732	4.04557e+06	6781162	6771549	6.77088e+06	6.95456e+06	6732880	5.11269e+06	5.14887e+06	5.39276e+06	5601602		3.88784e+06	3945537	4243008	3728939	3.62753e+06	5.20834e+06	5691234
136		5157918	6.25272e+06	5737373	5.94126e+06	5.43528e+06	7381374	7869483	8.1167e+06	7.96856e+06	8714349		5346504	5728676	5.98853e+06	6.90378e+06	5153334	6702309	6.65566e+06	7042546	6.99534e+06	7.42819e+06	7096264	5.92586e+06	6536450	7542867		4.00758e+06	4652428	4697261	5.16816e+06	4048463	6770367	6.78513e+06	6.76456e+06	6.95844e+06	6737964	5.09614e+06	5.16529e+06	5397075	5.61139e+06		3.8553e+06	3.94151e+06	4220867	3.72771e+06	3.62073e+06	5.19264e+06	5696496
136.2		5132851	6.29485e+06	5716658	5.95414e+06	5458307	7369431	7865931	8103008	7.97856e+06	8714323		5.34604e+06	5.70775e+06	5968418	6916426	5.17428e+06	6.69933e+06	6.64478e+06	7.03332e+06	6998233	7410309	7091906	5.92545e+06	6529065	7551865		3.99574e+06	4.69365e+06	4.71024e+06	5.17871e+06	4043724	6767799	6.78957e+06	6.7743e+06	6959551	6.75543e+06	5.10142e+06	5139024	5.38187e+06	5601828		3.87044e+06	3943257	4.24535e+06	3.73189e+06	3.62794e+06	5.19487e+06	5686061
136.4		5142358	6270576	5747045	5955668	5.45871e+06	7384345	7.86656e+06	8.10986e+06	7985580	8714443		5359358	5.68932e+06	5963267	6952517	5.17353e+06	6700507	6.63821e+06	7044120	6973119	7399746	7106538	5.93489e+06	6555790	7552006		4.00941e+06	4.6612e+06	4725957	5.1961e+06	4.06517e+06	6772957	6753105	6757020	6.96248e+06	6.73689e+06	5.09623e+06	5142787	5400977	5.59174e+06		3873604	3.93644e+06	4.24114e+06	3.72941e+06	3619393	5.19344e+06	5.69498e+06
136.6		5.16555e+06	6.271e+06	5742088	5.95914e+06	5443255	7379751	7870797	8116197	7961083	8721808		5358295	5726804	5.97901e+06	6878719	5174753	6.71121e+06	6640180	7034007	6.99066e+06	7.39601e+06	7088007	5.91891e+06	6537769	7544403		4016579	4.66425e+06	4.71521e+06	5199183	4.0436e+06	6756430	6.76454e+06	6.74742e+06	6950883	6.71043e+06	5.09996e+06	5.13658e+06	5383238	5.60277e+06		3.87364e+06	3.93622e+06	4.25336e+06	3.73616e+06	3616398	5.19102e+06	5.69658e+06
136.8		5139140	6288997	5.73673e+06	5.95478e+06	5.43607e+06	7.36678e+06	7866138	8.11048e+06	7.97015e+06	8704797		5.34747e+06	5729832	5982592	6.9002e+06	5.14992e+06	6.69644e+06	6.65515e+06	7032313	6986179	7.40666e+06	7092664	5.91884e+06	6.54598e+06	7561460		3988034	4.67053e+06	4718651	5.17355e+06	4.03584e+06	6.75757e+06	6.76621e+06	6760540	6949797	6.73609e+06	5.10373e+06	5125763	5384065	5.59153e+06		3868083	3.93276e+06	4257039	3.73082e+06	3.61774e+06	5194209	5.67961e+06
137		5.16395e+06	6277403	5760830	5.96042e+06	5441544	7.37549e+06	7879843	8093894	7.97335e+06	8715875		5.36664e+06	5.68477e+06	5947283	6.91435e+06	5156351	6703802	6646599	7023883	6975450	7.41126e+06	7105154	5.93388e+06	6527298	7543582		4011991	4.67706e+06	4.6879e+06	5.18546e+06	4.02107e+06	6.76344e+06	6.76808e+06	6759145	6955479	6.72645e+06	5094089	5139301	5.3749e+06	5601668		3.8732e+06	3.94647e+06	4.25862e+06	3724985	3618994	5.1946e+06	5667989
137.2		5149996	6287318	5764167	5.9619e+06	5.45664e+06	7.37762e+06	7.86253e+06	8.11333e+06	7974185	8716719		5.34362e+06	5711680	5.96578e+06	6923497	5.1787e+06	6.70284e+06	6.64902e+06	7.02904e+06	6.97182e+06	7391247	7095194	5923493	6547739	7.54953e+06		3.99541e+06	4.66803e+06	4.69957e+06	5.17736e+06	4.02619e+06	6762032	6.75704e+06	6.75288e+06	6959913	6.73897e+06	5.09425e+06	5145845	5.36826e+06	5.58242e+06		3.86872e+06	3.93836e+06	4259968	3.7237e+06	3626177	5.19501e+06	5.68402e+06
137.4		5.1387e+06	6285253	5765241	5.94857e+06	5.45199e+06	7376977	7.85986e+06	8.10499e+06	7970677	8712328		5358918	5.72958e+06	5984322	6.91843e+06	5178567	6.71006e+06	6.65098e+06	7.04077e+06	6.97189e+06	7380476	7083987	5903186	6.53904e+06	7538131		3981955	4.6801e+06	4.70097e+06	5.15217e+06	4.04452e+06	6.75543e+06	6.7646e+06	6746340	6.94418e+06	6739506	5079928	5187072	5.37669e+06	5590639		3.87168e+06	3.95265e+06	4259191	3.71276e+06	3.621e+06	5184844	5674205
137.6		5.16396e+06	6268728	5753585	5961717	5457464	7371869	7871868	8.11486e+06	7.98519e+06	8706228		5.36191e+06	5.71394e+06	5983221	6.89392e+06	5.1868e+06	6696585	6645656	7.03059e+06	6969041	7393391	7.08958e+06	5.91488e+06	6526430	7.52752e+06		4.00665e+06	4691499	4719341	5.15588e+06	4052754	6757782	6.76292e+06	6.74979e+06	6953680	6731639	5.09102e+06	5136781	5377774	5604983		3869074	3929387	4251589	3.69544e+06	3.62661e+06	5.17803e+06	5.67757e+06
137.8		5.14288e+06	6283361	5.77092e+06	5.94675e+06	5455741	7391950	7.87571e+06	8106094	7.96969e+06	8720482		5356527	5.69629e+06	5.95408e+06	6900458	5.15992e+06	6708624	6.64019e+06	7026792	6970085	7.38644e+06	7.0852e+06	5.91062e+06	6.54271e+06	7.54221e+06		3.99439e+06	4.66269e+06	4.71655e+06	5.1687e+06	4.04756e+06	6756634	6762451	6738842	6931788	6723736	5082245	5125915	5366947	5.57974e+06		3.86818e+06	3935469	4253335	3.69513e+06	3.62326e+06	5194047	5690578
138		5171658	6.28091e+06	5772841	5943338	5.45492e+06	7.38297e+06	7875897	8111619	7976832	8714175		5351995	5715103	5.96965e+06	6910769	5.14774e+06	6696265	6636242	7.02616e+06	6.96314e+06	7.40237e+06	7087227	5.93088e+06	6527873	7.54362e+06		3.9753e+06	4.67003e+06	4711095	5169048	4.05468e+06	6742001	6.76024e+06	6758748	6.95037e+06	6.72524e+06	5087921	5.1268e+06	5369139	5.5823e+06		3884804	3.92436e+06	4237954	3705439	3.60662e+06	5184368	5.67741e+06
138.2		5.1407e+06	6250106	5.76483e+06	5923874	5466399	7.37905e+06	7865080	8.09594e+06	7979468	8716679		5341931	5723481	5973042	6917562	5.16762e+06	6.70281e+06	6629513	7.02659e+06	6.97188e+06	7388193	7.10476e+06	5.92055e+06	6.53913e+06	7.5426e+06		3.99253e+06	4.68072e+06	4692799	5180102	4.05245e+06	6757020	6.76598e+06	6732880	6.93019e+06	6725949	5.09731e+06	5129610	5.37359e+06	5.58262e+06		3856510	3.93734e+06	4.25155e+06	3.71828e+06	3.59524e+06	5180488	5.68624e+06
138.4		5.17491e+06	6.2829e+06	5759747	5924714	5455037	7385854	7874010	8121628	7.96469e+06	8719317		5.35475e+06	5.70546e+06	5981825	6.92485e+06	5.18075e+06	6706917	6.64268e+06	7035114	6.96379e+06	7.39795e+06	7100658	5.91329e+06	6.54736e+06	7535225		3.99437e+06	4665125	4674210	5178558	4.05205e+06	6748591	6.74736e+06	6746233	6949501	6730109	5084776	5129208	5.37586e+06	5.57841e+06		3888380	3922281	4.21369e+06	3.72332e+06	3.59187e+06	5.17086e+06	5662488
138.6		5.15906e+06	6.29273e+06	5.77457e+06	5924880	5.45931e+06	7.36882e+06	7.85703e+06	8.11859e+06	7995176	8734423		5.35061e+06	5.7029e+06	5961374	6.88934e+06	5169828	6.68979e+06	6.64659e+06	7.02727e+06	6990265	7399146	7.08715e+06	5910135	6525991	7.5352e+06		3983147	4.64369e+06	4.69455e+06	5.17558e+06	4059839	6.74528e+06	6746833	6.73383e+06	6951146	6715488	5.0888e+06	5.13591e+06	5382081	5.59109e+06		3862256	3.94851e+06	4225315	3.71507e+06	3.60204e+06	5173084	5672183
138.8		5147992	6.26042e+06	5782110	5.93575e+06	5.45607e+06	7.38053e+06	7861955	8111394	7970517	8717522		5361181	5.73614e+06	5972698	6902421	5.1773e+06	6699420	6.64066e+06	7032767	6.99372e+06	7405863	7088174	5.92377e+06	6543098	7.55601e+06		3.9991e+06	4.67537e+06	4.70331e+06	5.185e+06	4.04738e+06	6738028	6758469	6.73823e+06	6931569	6.71879e+06	5097513	5141616	5.37012e+06	5.58245e+06		3.86274e+06	3933948	4232604	3.72839e+06	3.60295e+06	5178576	5661000
139		5164010	6305580	5.76397e+06	5.96531e+06	5456593	7.38219e+06	7852369	8.11199e+06	7980047	8709064		5.3488e+06	5.71534e+06	5976892	6919966	5137371	6684179	6.63572e+06	7.03039e+06	6969964	7.39471e+06	7.10569e+06	5925964	6.53025e+06	7.56573e+06		3.99677e+06	4677390	4716785	5.15584e+06	4.03963e+06	6745815	6760980	6746544	6939112	6.71888e+06	5.09102e+06	5.10529e+06	5357892	5576065		3.86276e+06	3905085	4247532	3.72164e+06	3.60674e+06	5.17878e+06	5670266
139.2		5135995	6264505	5759296	5.96645e+06	5.46105e+06	7387686	7.87647e+06	8.09985e+06	7.97724e+06	8731580		5360338	5705647	5964454	6929304	5.15488e+06	6.69067e+06	6636824	7.01741e+06	6989758	7390532	7.11687e+06	5916114	6.53184e+06	7531875		3.98433e+06	4665294	4727271	5.13579e+06	4033031	6742644	6719643	6.73208e+06	6942552	6724153	5.07744e+06	5.12645e+06	5.36598e+06	5.58054e+06		3.8651e+06	3.91686e+06	4255260	3.71787e+06	3609802	5.17295e+06	5.68736e+06
139.4		5.16482e+06	6283005	5757705	5957766	5.4381e+06	7.37417e+06	7864338	8.12763e+06	7984816	8717067		5.35091e+06	5.70535e+06	5950368	6918349	5.17301e+06	6714794	6638994	7.03288e+06	6987236	7412088	7080692	5911266	6531219	7525998		4003427	4.65672e+06	4.71325e+06	5148332	4014816	6.74564e+06	6738178	6.72653e+06	6.92884e+06	6.7194e+06	5.07429e+06	5119956	5381107	5572141		3.8582e+06	3.94115e+06	4.2426e+06	3.72198e+06	3.60614e+06	5.17909e+06	5.65745e+06
139.6		5154444	6.30254e+06	5771219	5963414	5450537	7384518	7.86678e+06	8120802	7975305	8708234		5363738	5.73263e+06	5.96317e+06	6.88762e+06	5162379	6.69579e+06	6627028	7017461	6.96493e+06	7388135	7080948	5924411	6.5289e+06	7.54391e+06		4.00299e+06	4675821	4697958	5.18039e+06	4.03273e+06	6.7427e+06	6.74572e+06	6732388	6.94641e+06	6.70536e+06	5.08385e+06	5114848	5.36388e+06	5.58747e+06		3.86238e+06	3.92987e+06	4.25524e+06	3720576	3619852	5.1663e+06	5.66371e+06
139.8		5137621	6.27535e+06	5.7611e+06	5965955	5.45959e+06	7373019	7.87239e+06	8121290	7986369	8731070		5348480	5.70831e+06	5.97186e+06	6923180	5.16818e+06	6.69933e+06	6.63773e+06	7014743	6979245	7.4045e+06	7102030	5.91782e+06	6537047	7542433		3985602	4.67843e+06	4.68435e+06	5.18215e+06	4.04262e+06	6.73773e+06	6.74742e+06	6.72506e+06	6.9307e+06	6709691	5.0898e+06	5.12003e+06	5.35963e+06	5.58002e+06		3.86175e+06	3.91874e+06	4253505	3.72805e+06	3.60775e+06	5.15381e+06	5.65514e+06
140		5173039	6292356	5.76036e+06	5946480	5459530	7384449	7862782	8.11182e+06	7.99769e+06	8707673		5.36165e+06	5687392	5966828	6.91902e+06	5144772	6.70103e+06	6.63296e+06	7030133	6979201	7404270	7.10315e+06	5895230	6.53086e+06	7547324		3.99812e+06	4652758	4.68848e+06	5173048	4047349	6.74486e+06	6736915	6.72855e+06	6938926	6.72665e+06	5.08468e+06	5.11652e+06	5.36789e+06	5.57409e+06		3.85571e+06	3.92709e+06	4253109	3.72991e+06	3.60621e+06	5.17256e+06	5.65471e+06
140.2		5145121	6307803	5.75235e+06	5.94754e+06	5451324	7.3842e+06	7858467	8.12898e+06	7.98567e+06	8710616		5.33863e+06	5725954	5.94716e+06	6947944	5147616	6704378	6.64114e+06	7.02624e+06	6957213	7394279	7106337	5.91486e+06	6513916	7535108		3.99027e+06	4.65973e+06	4.69354e+06	5.16942e+06	4035847	6737343	6749095	6724869	6.92594e+06	6.7101e+06	5071472	5111685	5363408	5572066		3.87439e+06	3927228	4.24315e+06	3.71375e+06	3.61474e+06	5.16418e+06	5.6645e+06
140.4		5159172	6.27791e+06	5.77267e+06	5.95674e+06	5.4593e+06	7.38522e+06	7.86616e+06	8.12541e+06	7.9832e+06	8722505		5.3616e+06	5731265	5958305	6902290	5.1735e+06	6.70347e+06	6629238	7.02321e+06	6969052	7.39881e+06	7.09068e+06	5.91418e+06	6.51687e+06	7546573		3983790	4677670	4.71668e+06	5.17428e+06	4049972	6.72191e+06	6736112	6721898	6.93038e+06	6.7031e+06	5094258	5.11202e+06	5352910	5580131		3.86001e+06	3919275	4252171	3.71918e+06	3.61704e+06	5152752	5669232
140.6		5171326	6.30439e+06	5766795	5954502	5458242	7376632	7875751	8101984	7.99642e+06	8728080		5.36414e+06	5.70184e+06	5.96618e+06	6.89695e+06	5176736	6684349	6632591	7.00655e+06	6.95693e+06	7.39338e+06	7.09162e+06	5.90926e+06	6.53311e+06	7.53737e+06		3997196	4658715	4.71218e+06	5.16898e+06	4.04391e+06	6735138	6.7477e+06	6.72052e+06	6.91177e+06	6.70236e+06	5.07217e+06	5117504	5.38232e+06	5.55528e+06		3863811	3.91064e+06	4.2349e+06	3721916	3.61878e+06	5.1523e+06	5.65478e+06
140.8		5149325	6272435	5.75463e+06	5.9639e+06	5456519	7386845	7868595	8111619	7.97214e+06	8711472		5368983	5.6966e+06	5.97202e+06	6.91719e+06	5181422	6.69326e+06	6.62788e+06	7028429	6972558	7386499	7093734	5.91759e+06	6.52035e+06	7554882		3.98119e+06	4658918	4.71315e+06	5151723	4.04514e+06	6729050	6.74273e+06	6721855	6923661	6.72379e+06	5092987	5.12309e+06	5356408	5.57193e+06		3857028	3945162	4226089	3.71306e+06	3.62125e+06	5.16363e+06	5660611
141		5.16885e+06	6.28846e+06	5775808	5.96201e+06	5470118	7.38246e+06	7.8858e+06	8.12349e+06	7.97487e+06	8731633		5356399	5727339	5.92447e+06	6938422	5.16536e+06	6.69044e+06	6626859	7022136	6962318	7394129	7089477	5.89032e+06	6.5419e+06	7548110		3.97772e+06	4.68628e+06	4687685	5136567	4035563	6.73101e+06	6734421	6724057	6.9099e+06	6.70838e+06	5068218	5.13392e+06	5.36784e+06	5.56936e+06		3.86842e+06	3918154	4219667	3.69802e+06	3.61705e+06	5159620	5669526
141.2		5.14819e+06	6.29445e+06	5763726	5.96659e+06	5.45478e+06	7387801	7846300	8.12265e+06	7994707	8719812		5.34995e+06	5704037	5.96755e+06	6924459	5.14486e+06	6.68766e+06	6.63105e+06	7009089	6967986	7368201	7083842	5911578	6522062	7.54685e+06		3994620	4649485	4.6716e+06	5.1676e+06	4.0481e+06	6.74124e+06	6727649	6706490	6.92962e+06	6689171	5.06322e+06	5.11853e+06	5.35573e+06	5567356		3.86244e+06	3.9347e+06	4240392	3697174	3.61149e+06	5.15608e+06	5664878
141.4		5.16531e+06	6.29126e+06	5773475	5962325	5464767	7371018	7853972	8119926	7.99488e+06	8714363		5.34467e+06	5.69508e+06	5.98571e+06	6892207	5164987	6693559	6.64283e+06	7.00868e+06	6.95737e+06	7.38058e+06	7.07441e+06	5902348	6526890	7532660		3.98559e+06	4.65118e+06	4.70549e+06	5180650	4.03711e+06	6735352	6721043	6.69893e+06	6.93877e+06	6.69728e+06	5074896	5114750	5.33796e+06	5.55841e+06		3871482	3914986	4.23947e+06	3.69225e+06	3.61764e+06	5.15342e+06	5.65897e+06
141.6		5164234	6293262	5.76008e+06	5955139	5.46683e+06	7374411	7.8733e+06	8.14011e+06	7.96369e+06	8729447		5.35595e+06	5714941	5979771	6885161	5166439	6.70839e+06	6.64195e+06	7.00775e+06	6971074	7.3766e+06	7093968	5929012	6.52292e+06	7558464		3.98705e+06	4.67144e+06	4.70349e+06	5.17109e+06	4020642	6.73027e+06	6719611	6.70786e+06	6.90671e+06	6.6998e+06	5.08026e+06	5126495	5349807	5.56299e+06		3.86429e+06	3933831	4249762	3691830	3.58708e+06	5.15321e+06	5657114
141.8		5.14677e+06	6311914	5755990	5946950	5.4626e+06	7.37778e+06	7.88804e+06	8.12635e+06	7.9834e+06	8710843		5.36767e+06	5731915	5948282	6.91068e+06	5174762	6686648	6.63778e+06	7.01869e+06	6.9637e+06	7398177	7.06738e+06	5916309	6528563	7.55414e+06		3.99457e+06	4.66596e+06	4706439	5165937	4008695	6.72272e+06	6.72368e+06	6.72551e+06	6936933	6700646	5085025	5115160	5.36495e+06	5.55753e+06		3882617	3903608	4259110	3.69735e+06	3583212	5143064	5675031
142		5.1792e+06	6294494	5764052	5940373	5.47069e+06	7394256	7856025	8.13132e+06	8.00163e+06	8702271		5.35473e+06	5.69241e+06	5.95873e+06	6.91258e+06	5.17986e+06	6688990	6639132	7.00869e+06	6960638	7379486	7088430	5895853	6512935	7.53794e+06		3.97862e+06	4.6487e+06	4.70396e+06	5.16763e+06	4.01286e+06	6.74422e+06	6.7269e+06	6.71711e+06	6914427	6697736	5067952	5128896	5.33864e+06	5552558		3.86061e+06	3938613	4246328	3.70828e+06	3.59906e+06	5135602	5640453
142.2		5159835	6.29738e+06	5.76766e+06	5915753	5.46362e+06	7.38686e+06	7.87981e+06	8.10961e+06	7972732	8729059		5.35706e+06	5.7133e+06	5981186	6.89445e+06	5.15439e+06	6688298	6634813	7014290	6962647	7.38139e+06	7082974	5920164	6.51824e+06	7530938		3983045	4.66005e+06	4.70418e+06	5.14907e+06	4025613	6718981	6.72082e+06	6.71541e+06	6919562	6.69781e+06	5.05847e+06	5119662	5.35037e+06	5.55165e+06		3.86161e+06	3919672	4.24908e+06	3.71148e+06	3597991	5.14712e+06	5647606
142.4		5.16613e+06	6.29966e+06	5.74977e+06	5935209	5480487	7383470	7.87648e+06	8.13477e+06	7.98724e+06	8723898		5346989	5728762	5968045	6885847	5148502	6.6918e+06	6631618	7013285	6967755	7.38075e+06	7082295	5.90575e+06	6535111	7.53853e+06		3.99957e+06	4.68296e+06	4.68577e+06	5.13028e+06	4040645	6.71644e+06	6.71594e+06	6.71359e+06	6903152	6.6933e+06	5083888	5.11046e+06	5358634	5556679		3.86328e+06	3.93166e+06	4.25299e+06	3.71872e+06	3.5944e+06	5.13591e+06	5647199
142.6		5174609	6.28328e+06	5771190	5.95561e+06	5466306	7381616	7876591	8137340	7.99192e+06	8711579		5.36431e+06	5.72915e+06	5940197	6912527	5.16487e+06	6675691	6.63663e+06	7005447	6975175	7381547	7.07785e+06	5.90857e+06	6.54013e+06	7547277		3.99006e+06	4.64907e+06	4678442	5152260	4.04729e+06	6713011	6710054	6697075	6.91604e+06	6.69635e+06	5080807	5108220	5.34903e+06	5538196		3861761	3.92556e+06	4.2596e+06	3.70946e+06	3605540	5.13782e+06	5652349
142.8		5147831	6301411	5755252	5.94455e+06	5.47593e+06	7.38489e+06	7.87551e+06	8122955	7976635	8715527		5.35318e+06	5.69356e+06	5957609	6928823	5174699	6.70195e+06	6652715	7.00601e+06	6967184	7.37972e+06	7.08941e+06	5905846	6.51144e+06	7547676		3978819	4.63827e+06	4.69286e+06	5.16536e+06	4046962	6.71601e+06	6.71141e+06	6.7124e+06	6.91313e+06	6689714	5.0746e+06	5104783	5.344e+06	5555424		3.8716e+06	3.92493e+06	4.25588e+06	3.71162e+06	3.60804e+06	5158509	5639999
143		5.16736e+06	6297132	5741466	5.96416e+06	5.47273e+06	7.38963e+06	7.86065e+06	8.12079e+06	7984902	8729447		5363326	5.71935e+06	5.98106e+06	6.92165e+06	5.17626e+06	6.70599e+06	6.63972e+06	7.00835e+06	6953987	7374181	7.08553e+06	5905885	6.54249e+06	7523096		3.99528e+06	4675329	4692986	5.16416e+06	4.03654e+06	6709104	6.70777e+06	6.71422e+06	6.92119e+06	6.68586e+06	5.06846e+06	5119100	5325907	5.54234e+06		3.8486e+06	3.9126e+06	4.25394e+06	3.7158e+06	3.60292e+06	5.13372e+06	5642345
143.2		5.14657e+06	6275574	5.75319e+06	5.9442e+06	5.46662e+06	7379141	7870055	8.14762e+06	7.98623e+06	8726753		5363051	5.73562e+06	5.97499e+06	6.89717e+06	5175713	6687255	6638380	7018135	6.97028e+06	7375113	7092820	5909238	6519941	7524898		3986214	4.65486e+06	4694813	5159987	4033875	6.70605e+06	6707397	6703877	6.90886e+06	6.6828e+06	5074337	5.10901e+06	5.345e+06	5541693		3.87277e+06	3.93188e+06	4.25258e+06	3.7131e+06	3.60999e+06	5137344	5.64242e+06
143.4		5166394	6.31647e+06	5731552	5966151	5.46747e+06	7.38464e+06	7887203	8114083	7985272	8729877		5349853	5.71142e+06	5939796	6.89783e+06	5134700	6693804	6639661	7.02598e+06	6.9694e+06	7.36766e+06	7.06826e+06	5902874	6531083	7.54056e+06		3991660	4.64888e+06	4702457	5.16213e+06	4.03483e+06	6705722	6.71351e+06	6.6943e+06	6.90873e+06	6.67929e+06	5.06714e+06	5129458	5331632	5.55666e+06		3.8636e+06	3.92778e+06	4248033	3.71494e+06	3607186	5.13369e+06	5643461
143.6		5174053	6305009	5.72474e+06	5955080	5.45368e+06	7.38023e+06	7.8847e+06	8.11373e+06	7.97814e+06	8733524		5359605	5701313	5963728	6.93127e+06	5.1361e+06	6.67855e+06	6630719	7020655	6972954	7.38555e+06	7.0843e+06	5.90422e+06	6.532e+06	7545541		3.99672e+06	4665269	4.68385e+06	5.16808e+06	4.02919e+06	6717154	6.71804e+06	6697981	6.90166e+06	6685754	5.072e+06	5.11448e+06	5346330	5556220		3.87e+06	3.9283e+06	4246643	3.71411e+06	3.6114e+06	5131985	5.63537e+06
143.8		5.15346e+06	6294830	5.72337e+06	5.95773e+06	5.4784e+06	7.39969e+06	7878016	8132375	7991302	8713345		5.36244e+06	5.72298e+06	5989466	6.93657e+06	5.16843e+06	6681753	6645391	7.02762e+06	6.97071e+06	7379797	7.07952e+06	5.91189e+06	6537047	7.54208e+06		3.97938e+06	4.64971e+06	4.66357e+06	5164315	4.01589e+06	6.70189e+06	6710438	6.69679e+06	6.89694e+06	6.68274e+06	5064974	5.11735e+06	5353313	5.53374e+06		3868052	3.92852e+06	4.22591e+06	3.7155e+06	3.60798e+06	5118779	5.6433e+06
144		5.17731e+06	6303419	5.73216e+06	5952807	5487205	7387582	7878016	8129806	7.97968e+06	8714831		5371735	5.73194e+06	5957109	6.90527e+06	5169855	6685967	6.6246e+06	7012059	6.94791e+06	7.38011e+06	7.06921e+06	5.91219e+06	6522720	7540874		3.98393e+06	4637410	4.66839e+06	5.13787e+06	4.00954e+06	6713043	6.6958e+06	6688117	6904319	6.67881e+06	5.07166e+06	5121606	5.33176e+06	5548476		3.86417e+06	3.92304e+06	4223695	3.71909e+06	3.6257e+06	5.12165e+06	5640652
144.2		5151061	6.29933e+06	5.75102e+06	5.95502e+06	5.47193e+06	7383723	7.85408e+06	8147855	7992042	8729689		5.35145e+06	5.70342e+06	5937419	6902661	5.17358e+06	6690353	6.63166e+06	7023485	6967052	7365258	7079891	5.90247e+06	6536063	7.53835e+06		3984951	4.6649e+06	4.6923e+06	5.12845e+06	4.02189e+06	6699036	6701339	6.69144e+06	6.89805e+06	6.67684e+06	5.0578e+06	5108585	5353652	5.5326e+06		3.8602e+06	3.92879e+06	4.22361e+06	3708738	3.60781e+06	5125763	5.63883e+06
144.4		5179743	6.29879e+06	5.76474e+06	5.96093e+06	5469478	7381443	7875191	8113320	7976315	8721058		5362501	5.72148e+06	5967584	6930803	5170142	6.69138e+06	6627927	7014213	6.95744e+06	7377840	7086169	5.92394e+06	6515179	7.54988e+06		3.9917e+06	4669895	4691907	5138899	4044340	6.70114e+06	6706533	6.68721e+06	6903250	6.69303e+06	5.06258e+06	5.11591e+06	5336099	5545435		3.85902e+06	3922055	4.2283e+06	3711734	3.61679e+06	5.12597e+06	5.64339e+06
144.6		5.17452e+06	6313363	5.75496e+06	5.95673e+06	5.47356e+06	7372168	7.88104e+06	8130646	7980121	8743282		5.35068e+06	5719253	5979584	6.93431e+06	5.14676e+06	6.6756e+06	6621574	7019284	6941960	7.38546e+06	7085178	5904852	6.52593e+06	7.52645e+06		3.97535e+06	4.63335e+06	4.69431e+06	5132583	4.0313e+06	6706373	6702309	6.6858e+06	6.90342e+06	6666755	5060287	5098029	5340587	5.54817e+06		3863285	3.93474e+06	4251201	3711962	3.6045e+06	5125897	5625230
144.8		5.15094e+06	6290208	5764963	5948409	5.48009e+06	7392296	7.8824e+06	8130821	7975022	8732518		5.36269e+06	5679200	5.95932e+06	6.9404e+06	5.15438e+06	6.67989e+06	6625358	7.00471e+06	6958146	7.38113e+06	7072605	5.89659e+06	6529211	7.53685e+06		3999804	4.66335e+06	4.67742e+06	5.1628e+06	4035003	6.70156e+06	6700262	6.69378e+06	6.87632e+06	6.66892e+06	5.0572e+06	5.1149e+06	5342187	5.53665e+06		3.84487e+06	3.91512e+06	4.24175e+06	3.71129e+06	3.59449e+06	5119118	5619086
145		5.18045e+06	6.29787e+06	5.76603e+06	5954218	5.47411e+06	7379348	7.88651e+06	8.13106e+06	7997496	8737214		5.35073e+06	5703551	5.93668e+06	6899640	5168537	6676627	6.62072e+06	7.01554e+06	6963526	7374319	7.08453e+06	5.90957e+06	6516923	7558135		3.98182e+06	4676983	4.65497e+06	5156745	4.03448e+06	6.69192e+06	6.69544e+06	6.68138e+06	6.89772e+06	6.6725e+06	5056302	5108977	5333678	5540842		3860972	3928288	4255179	3.71147e+06	3578723	5120598	5.63758e+06
145.2		5.15396e+06	6317517	5.7523e+06	5972168	5480106	7394959	7863572	8.11118e+06	7992412	8724984		5.34747e+06	5.71783e+06	5.96432e+06	6.88492e+06	5.17522e+06	6665385	6623656	7.01338e+06	6954294	7.37774e+06	7072872	5919100	6.52959e+06	7.53803e+06		3.99726e+06	4.64239e+06	4.67383e+06	5.16163e+06	4027851	6.68781e+06	6.68708e+06	6.68518e+06	6.88549e+06	6.6702e+06	5.04211e+06	5100431	5338731	5.53257e+06		3.86004e+06	3.91785e+06	4253238	3718437	3587568	5.1176e+06	5.63059e+06
145.4		5.16438e+06	6.29017e+06	5764982	5.94755e+06	5.47625e+06	7.38599e+06	7863013	8130395	7981008	8719585		5.35368e+06	5722689	5972060	6924831	5.15379e+06	6683051	6623191	7008780	6941281	7.3609e+06	7.08716e+06	5.90633e+06	6524413	7.53629e+06		4000629	4.63694e+06	4.68277e+06	5160417	4.0346e+06	6.69397e+06	6.69771e+06	6.69021e+06	6894822	6666394	5.07017e+06	5.09653e+06	5360384	5530122		3.85943e+06	3.91281e+06	4.24718e+06	3.72337e+06	3.5901e+06	5.12822e+06	5631029
145.6		5.16434e+06	6306243	5742308	5.95883e+06	5470118	7.38139e+06	7.87648e+06	8131924	7978778	8734759		5370946	5.69951e+06	5948732	6930683	5.13621e+06	6690896	6630909	7011253	6950115	7375159	7088664	5.90845e+06	6513446	7.5364e+06		3.98118e+06	4659011	4.70169e+06	5128494	4.02835e+06	6.69841e+06	6696542	6.66972e+06	6.88306e+06	6.6687e+06	5.05512e+06	5107356	5.33284e+06	5534233		3.859e+06	3.90778e+06	4.25232e+06	3.70408e+06	3594125	5110669	5621879
145.8		5166502	6311363	5.75768e+06	5.94255e+06	5.47506e+06	7385036	7861408	8145357	7992449	8737979		5.35387e+06	5731982	5941567	6.9005e+06	5.14955e+06	6.6789e+06	6630592	7003593	6945390	7.35458e+06	7077254	5.90054e+06	6505277	7.55729e+06		3.97322e+06	4.66129e+06	4.68807e+06	5.12446e+06	4.03148e+06	6684030	6.68603e+06	6685669	6875728	6.65512e+06	5.05146e+06	5.10404e+06	5.31508e+06	5539804		3863370	3.93251e+06	4258374	3682145	3.60689e+06	5.11533e+06	5.62865e+06
146		5178486	6.29017e+06	5757111	5913324	5.46679e+06	7396597	7875812	8138569	7987639	8733484		5.36366e+06	5.72567e+06	5966583	6.89606e+06	5171227	6678296	6630962	7.00164e+06	6.94061e+06	7357022	7100758	5897021	6.53484e+06	7525764		3.9999e+06	4629029	4682303	5.1423e+06	4.00785e+06	6.69329e+06	6705466	6.68732e+06	6884432	6.6696e+06	5.04789e+06	5110295	5.34146e+06	5.52683e+06		3.85136e+06	3.90666e+06	4.24411e+06	3.68518e+06	3.60281e+06	5111364	5.61105e+06
146.2		5.15931e+06	6308262	5748251	5927869	5492393	7381420	7864411	8124495	7.99229e+06	8741577		5384984	5.74365e+06	5.97382e+06	6.9353e+06	5189750	6.69508e+06	6620296	7006197	6952243	7.36198e+06	7.08056e+06	5894938	6529138	7.53566e+06		4.0006e+06	4.65022e+06	4.67084e+06	5149638	4.00681e+06	6694081	6.69968e+06	6.66292e+06	6.88674e+06	6.67352e+06	5.04406e+06	5122721	5327094	5528021		3.84942e+06	3.92244e+06	4245181	3.68883e+06	3.60383e+06	5.10846e+06	5.61848e+06
146.4		5179833	6.28904e+06	5.77647e+06	5.92326e+06	5.47996e+06	7.39596e+06	7.8809e+06	8.14877e+06	7.97917e+06	8729166		5.36247e+06	5.6968e+06	5949594	6944612	5.1648e+06	6.67362e+06	6622779	7.01031e+06	6952495	7358859	7062204	5891522	6.5164e+06	7.55123e+06		3968776	4.66508e+06	4.66505e+06	5154077	4011330	6.68349e+06	6690087	6.66851e+06	6.87834e+06	6661701	5114367	5.10649e+06	5332609	5535803		3.8494e+06	3912924	4236340	3.70684e+06	3.61068e+06	5107997	5.63019e+06
146.6		5.17587e+06	6305050	5760859	5937057	5466751	7.37638e+06	7880318	8144955	7.98234e+06	8724193		5353423	5714712	5.94772e+06	6928615	5.14084e+06	6.67981e+06	6.62472e+06	7.01268e+06	6948964	7359973	7.06216e+06	5.89989e+06	6520808	7.54694e+06		3.99615e+06	4638964	4.67394e+06	5.15364e+06	4.024e+06	6692696	6682136	6.65556e+06	6871086	6670866	5053549	5111747	5324894	5.53641e+06		3.84268e+06	3.93141e+06	4.21222e+06	3691390	3.60473e+06	5102104	5.62438e+06
146.8		5153719	6.30471e+06	5738042	5.96898e+06	5456899	7.39148e+06	7852527	8.15584e+06	7.99704e+06	8732626		5.37113e+06	5.74782e+06	5.97139e+06	6.89363e+06	5143744	6.69259e+06	6.61281e+06	6999876	6966953	7.35515e+06	7072338	5898939	6524925	7533386		3.99044e+06	4.64123e+06	4688059	5168743	4030074	6.68485e+06	6.69862e+06	6.6741e+06	6886631	6.68186e+06	5050788	5.08527e+06	5.32251e+06	5.52852e+06		3.86628e+06	3916885	4.23616e+06	3.71486e+06	3.61893e+06	5.09495e+06	5633089
147		5.18392e+06	6297692	5723901	5954267	5472549	7421498	7.87081e+06	8.12844e+06	7996299	8726029		5.36854e+06	5700599	5979250	6896795	5165480	6.6872e+06	6.62025e+06	7.00569e+06	6.94e+06	7368488	7.07135e+06	5889547	6531376	7554612		3.97575e+06	4651151	4683024	5159378	4.03095e+06	6689235	6.69551e+06	6657138	6872923	6669538	5046144	5092471	5329166	5.52329e+06		3.85333e+06	3920988	4215568	3.70645e+06	3606472	5100342	5623871
147.2		5155357	6.29701e+06	5725534	5.94713e+06	5.47086e+06	7386672	7.8695e+06	8133140	7980515	8737550		5358799	5.69376e+06	5.96945e+06	6.88922e+06	5.16225e+06	6.68738e+06	6.61875e+06	7.01341e+06	6.96316e+06	7.36257e+06	7.07812e+06	5.88883e+06	6.52579e+06	7.53578e+06		3.99696e+06	4.65415e+06	4682600	5.1334e+06	4034869	6.67016e+06	6.6723e+06	6.6666e+06	6862678	6.67713e+06	5055585	5.10864e+06	5325168	5.51752e+06		3.85932e+06	3.92007e+06	4.2462e+06	3708160	3599658	5.09772e+06	5629140
147.4		5157327	6.32703e+06	5728084	5.95125e+06	5478964	7.38837e+06	7873280	8135785	7992671	8733471		5.37653e+06	5.73386e+06	5942340	6.92326e+06	5172214	6.68667e+06	6.62377e+06	6999876	6946541	7.34985e+06	7061071	5889275	6500356	7543043		3.98877e+06	4.63709e+06	4687923	5114340	4.02461e+06	6.69924e+06	6676446	6664737	6.89196e+06	6657849	5063556	5182679	5303364	5508619		3.84178e+06	3.91864e+06	4.23937e+06	3.70394e+06	3.6042e+06	5094676	5.62092e+06
147.6		5.17492e+06	6296154	5745925	5.94741e+06	5484937	7376252	7.87948e+06	8147340	7992412	8730359		5374047	5.72074e+06	5.9763e+06	6937809	5.13783e+06	6.68628e+06	6.63082e+06	7.01215e+06	6955863	7.35229e+06	7.07571e+06	5.90687e+06	6.51326e+06	7540487		3.97482e+06	4.65947e+06	4684026	5.13342e+06	4.01651e+06	6.68929e+06	6.6803e+06	6.66865e+06	6.8887e+06	6664026	5.0595e+06	5.09269e+06	5327267	5504101		3863223	3.93159e+06	4249932	3.71103e+06	3.60159e+06	5.08818e+06	5.62973e+06
147.8		5.14672e+06	6.30905e+06	5.75486e+06	5.95283e+06	5486703	7.40643e+06	7.88438e+06	8150404	7.9887e+06	8723443		5.35923e+06	5.71038e+06	5978739	6919092	5153567	6694635	6.63146e+06	6.99359e+06	6947155	7.35778e+06	7.06435e+06	5.88741e+06	6.50368e+06	7.55262e+06		3.99859e+06	4668878	4.65133e+06	5.14858e+06	4029814	6684541	6672832	6.66953e+06	6874554	6658857	5059614	5.10948e+06	5.3071e+06	5515731		3.84386e+06	3921284	4248275	3.71801e+06	3604225	5.08702e+06	5603561
148		5169039	6328683	5.76401e+06	5949790	5467753	7.39399e+06	7.87103e+06	8117398	8002571	8741939		5354998	5.71718e+06	5.96488e+06	6888199	5154856	6680019	6616620	6.99358e+06	6954371	7.3488e+06	7.08071e+06	5.89118e+06	6506424	7.53243e+06		3.9876e+06	4.65258e+06	4.65708e+06	5.14939e+06	3999537	6.68888e+06	6.67919e+06	6.67127e+06	6.87957e+06	6.66329e+06	5059490	5.08536e+06	5.32534e+06	5.5222e+06		3.85404e+06	3.93104e+06	4.24504e+06	3705667	3.58779e+06	5097691	5.62152e+06
148.2		5169290	6295553	5.74516e+06	5.96664e+06	5499762	7371869	7882194	8139171	8.00004e+06	8738288		5.35951e+06	5739247	5944454	6916994	5.18076e+06	6665194	6602512	6998641	6951124	7.37515e+06	7.06638e+06	5896982	6499022	7535975		3975645	4635080	4673574	5155393	4.00533e+06	6688660	6674405	6658146	6871347	6.65038e+06	5.04125e+06	5090480	5317505	5.50829e+06		3.86996e+06	3.91868e+06	4259272	3.70356e+06	3.57291e+06	5094614	5610976
148.4		5162648	6317568	5744394	5.95818e+06	5487084	7387421	7.87909e+06	8128378	7.99202e+06	8742503		5.37926e+06	5709897	5972541	6903970	5.17963e+06	6.67079e+06	6.62377e+06	6.99969e+06	6957268	7.36109e+06	7.08693e+06	5888098	6.50743e+06	7.54643e+06		3.99526e+06	4.66364e+06	4677127	5.15747e+06	4004158	6.68031e+06	6678190	6662699	6875902	6.65358e+06	5046551	5.11666e+06	5.32272e+06	5.51783e+06		3.84591e+06	3.93466e+06	4.24773e+06	3711369	3.58266e+06	5093609	5.62229e+06
148.6		5184790	6292865	5.75765e+06	5.95684e+06	5.48572e+06	7392607	7.88756e+06	8.13686e+06	8.01162e+06	8742987		5.36523e+06	5.70148e+06	5964120	6938948	5.14994e+06	6.67959e+06	6.62744e+06	7002413	6951519	7356861	7.08386e+06	5904365	6.51506e+06	7.54301e+06		3.96856e+06	4.66526e+06	4683347	5.15364e+06	4023525	6673459	6676393	6649556	6.86141e+06	6644120	5.0354e+06	5.09738e+06	5.31358e+06	5.50406e+06		3.8465e+06	3.9191e+06	4247564	3.68905e+06	3.58888e+06	5086597	5.62285e+06
148.8		5.15683e+06	6313016	5.75822e+06	5957168	5495444	7381501	7.88388e+06	8.11834e+06	8008996	8740959		5367873	5730921	5.96912e+06	6.92834e+06	5133128	6.68333e+06	6.60985e+06	6.99529e+06	6.95538e+06	7351707	7100881	5882799	6513603	7533948		3.97883e+06	4.63539e+06	4.68426e+06	5.14245e+06	4.03309e+06	6674926	6658984	6.66632e+06	6863286	6648051	5.03539e+06	5.09738e+06	5.30958e+06	5.51083e+06		3.84017e+06	3.92897e+06	4.25059e+06	3.69983e+06	3.60022e+06	5087459	5.61792e+06
149		5.18553e+06	6.32709e+06	5.74338e+06	5.96098e+06	5494151	7.39137e+06	7856098	8.12349e+06	8.00209e+06	8737751		5.37982e+06	5.73745e+06	5926306	6.91647e+06	5.16998e+06	6686925	6627969	7011043	6.94314e+06	7354496	7082150	5.88936e+06	6.50516e+06	7541929		3.98402e+06	4651709	4.6553e+06	5116720	4.0252e+06	6661457	6.66409e+06	6651602	6853833	6653362	5.04301e+06	5.09945e+06	5317879	5512682		3.85716e+06	3911897	4.23923e+06	3.70957e+06	3.60374e+06	5090338	5.62246e+06
149.2		5172411	6.29711e+06	5765318	5.96415e+06	5487939	7.39155e+06	7.86662e+06	8137779	8000200	8748924		5.37694e+06	5.70072e+06	5.96596e+06	6906818	5162639	6.68499e+06	6621437	7011827	6947944	7.36095e+06	7080425	5909394	6526974	7531711		3967210	4.65673e+06	4.64768e+06	5111836	4.03566e+06	6.64978e+06	6659589	6662890	6.86941e+06	6.65671e+06	5032845	5.09309e+06	5.30761e+06	5.51552e+06		3854624	3918909	4.23678e+06	3.69736e+06	3594260	5082032	5.6067e+06
149.4		5.16302e+06	6.30566e+06	5.75697e+06	5.964e+06	5480784	7377253	7881646	8.14336e+06	8.00174e+06	8746116		5.35072e+06	5729622	5978533	6930409	5177032	6688181	6613558	6.99838e+06	6.92389e+06	7352281	7068181	5881992	6.5215e+06	7.54284e+06		3.97844e+06	4.65836e+06	4675304	5.1349e+06	4.03361e+06	6.65889e+06	6659451	6.65084e+06	6871412	6.6399e+06	5046374	5088454	5.31562e+06	5520227		3.8547e+06	3.91068e+06	4.21626e+06	3.67948e+06	3.60208e+06	5.08566e+06	5612852
149.6		5.18344e+06	6.34495e+06	5.75079e+06	5962806	5495537	7372122	7884095	8.14411e+06	8004807	8728670		5.374e+06	5748414	5.94466e+06	6.94065e+06	5.15178e+06	6.66565e+06	6.61723e+06	7003615	6.95233e+06	7.37151e+06	7065814	5903634	6.50372e+06	7544462		3.98891e+06	4.61665e+06	4.67436e+06	5144593	4.02422e+06	6.66574e+06	6656597	6.65378e+06	6.87535e+06	6649418	5030135	5.08243e+06	5.31132e+06	5512561		3.85223e+06	3.92998e+06	4.21703e+06	3678674	3.59518e+06	5077576	5.61814e+06
149.8		5164028	6308986	5.75742e+06	5.96053e+06	5479391	7.3672e+06	7876640	8.13023e+06	7987035	8749744		5.36519e+06	5721114	5937380	6.92165e+06	5129717	6.67182e+06	6611563	6987258	6941566	7.35053e+06	7.07906e+06	5887359	6512058	7521809		3.96243e+06	4.65662e+06	4680249	5.14331e+06	4.01893e+06	6670207	6664026	6645783	6.85183e+06	6653383	5.04223e+06	5.09942e+06	5.30066e+06	5502965		3.85481e+06	3.91559e+06	4.22178e+06	3.68393e+06	3603023	5081748	5604107
150		5.17062e+06	6315884	5746758	5.96976e+06	5472382	7.39569e+06	7.89156e+06	8135246	8.01154e+06	8734048		5.36671e+06	5704018	5974790	6892621	5143413	6675691	6.61058e+06	6.99717e+06	6.92621e+06	7.34516e+06	7059106	5906187	6500523	7.53554e+06		3978725	4.66297e+06	4685800	5.17177e+06	4018634	6664960	6663198	6.64944e+06	6864046	6.64978e+06	5.0374e+06	5.09817e+06	5.31286e+06	5.49872e+06		3.85568e+06	3.9181e+06	4.22725e+06	3700751	3.60519e+06	5068422	5.60311e+06
150.2		5.17524e+06	6316772	5757207	5959462	5.48337e+06	7359468	7879173	8143512	8003238	8745968		5355886	5.72818e+06	5.97355e+06	6906141	5161725	6659419	6605760	6995014	6930989	7.35109e+06	7066125	5896729	6.50869e+06	7.54399e+06		3.99316e+06	4638981	4656785	5144772	4012471	6.66015e+06	6.68405e+06	6642965	6.84336e+06	6651676	5029773	5130360	5.30235e+06	5506914		3.84864e+06	3.92009e+06	4.2355e+06	3.70489e+06	3.60014e+06	5073308	5.60254e+06
150.4		5172456	6299750	5743906	5.9716e+06	5479586	7.37995e+06	7889788	8.14848e+06	7.99272e+06	8751679		5370038	5733119	5.97005e+06	6923628	5.17727e+06	6.67583e+06	6.62626e+06	7.00896e+06	6.93771e+06	7.35734e+06	7.08193e+06	5.88631e+06	6.51353e+06	7544966		3.96674e+06	4637883	4650204	5144146	3.99573e+06	6.66348e+06	6.65916e+06	6634665	6.85738e+06	6647182	5045543	5084270	5.30827e+06	5506597		3.8414e+06	3.92012e+06	4254354	3699452	3606487	5076928	5.60446e+06
150.6		5184233	6332599	5.75099e+06	5957109	5.48103e+06	7.37312e+06	7.88042e+06	8137440	8.0004e+06	8725748		5374974	5708982	5923366	6921223	5.16417e+06	6676914	6.60706e+06	7005579	6933791	7338429	7.09216e+06	5.90799e+06	6510879	7525518		3.98446e+06	4654416	4660806	5.15267e+06	4.00777e+06	6662476	6.66111e+06	6641387	6866414	6643781	5049063	5084714	5.31214e+06	5.50616e+06		3850482	3907806	4.24639e+06	3.70693e+06	3.60053e+06	5052390	5.60839e+06
150.8		5.15341e+06	6.30201e+06	5734715	5963777	5.48193e+06	7384472	7877760	8.12789e+06	8003028	8757354		5.37567e+06	5722622	5.95221e+06	6.90201e+06	5.12582e+06	6.67057e+06	6616525	6986135	6.93204e+06	7352763	7074840	5896544	6.51557e+06	7524348		3993552	4630514	4676364	5126834	4022556	6659419	6644406	6654730	6855959	6.64262e+06	5045322	5087539	5.30364e+06	5505945		3.85828e+06	3.92345e+06	4238834	3.70105e+06	3.60209e+06	5.06315e+06	5.5959e+06
151		5.17699e+06	6.31444e+06	5.75072e+06	5.95833e+06	5491519	7.37662e+06	7893923	8.13971e+06	8000842	8736758		5.36369e+06	5745322	5.961e+06	6.88943e+06	5.14336e+06	6672566	6.60089e+06	6.99574e+06	6.92802e+06	7334912	7.07899e+06	5.89212e+06	6.49557e+06	7.54084e+06		3.9687e+06	4631788	4.67787e+06	5.12845e+06	4.01908e+06	6.65599e+06	6.65084e+06	6635025	6852835	6643082	5.04483e+06	5.08543e+06	5.30562e+06	5.50564e+06		3.84237e+06	3915741	4.25372e+06	3.69395e+06	3.59813e+06	5068466	5601235
151.2		5.17054e+06	6327712	5.76809e+06	5.96989e+06	5489631	7.37216e+06	7875520	8147315	8.0023e+06	8736087		5.36927e+06	5713997	5.98191e+06	6.92573e+06	5.16791e+06	6676361	6.62166e+06	6.98172e+06	6.92641e+06	7.33825e+06	7.07106e+06	5890919	6505955	7535272		3.97679e+06	4668734	4676279	5130244	4022036	6653744	6.65179e+06	6.63929e+06	6.84897e+06	6646472	5040283	5093138	5317140	5498524		3861614	3.91569e+06	4.25477e+06	3.69993e+06	3602978	5074426	5.59674e+06
151.4		5.16072e+06	6.30896e+06	5.75605e+06	5957256	5.48431e+06	7377069	7.88121e+06	8.14522e+06	7.99545e+06	8753723		5373414	5709754	5932442	6926843	5.17445e+06	6677403	6602723	6.99929e+06	6936243	7358744	7.08667e+06	5878193	6512778	7545283		3.99038e+06	4.65595e+06	4665167	5.14184e+06	4.02223e+06	6.6502e+06	6654539	6636517	6.85306e+06	6.62683e+06	5.03724e+06	5.10748e+06	5293310	5.48764e+06		3.84823e+06	3.92958e+06	4.24317e+06	3.70197e+06	3.60171e+06	5055762	5603768
151.6		5181377	6.32699e+06	5.75481e+06	5.94317e+06	5.50409e+06	7375136	7906278	8.14075e+06	7.99704e+06	8727034		5373937	5.74991e+06	5954688	6.94604e+06	5165211	6683977	6.61176e+06	6.99117e+06	6.91518e+06	7.35583e+06	7059361	5884782	6.4834e+06	7532203		3.96625e+06	4.62643e+06	4651777	5.15629e+06	4.02164e+06	6.64691e+06	6657382	6.63858e+06	6.83905e+06	6.63405e+06	5.03294e+06	5.08588e+06	5297230	5513139		3.84752e+06	3.90571e+06	4.25287e+06	3688894	3.59565e+06	5050266	5.60513e+06
151.8		5.18443e+06	6328407	5.75481e+06	5.92461e+06	5492058	7370995	7880123	8136086	8006524	8751854		5.36712e+06	5.74179e+06	5966936	6891684	5.13473e+06	6684498	6610972	6.98539e+06	6.93703e+06	7.35194e+06	7068603	5.89234e+06	6481449	7531887		3.99204e+06	4644988	4650297	5.1329e+06	4.01242e+06	6.65564e+06	6652185	6.63645e+06	6861538	6.63349e+06	5026887	5083346	5.30234e+06	5499008		3.83775e+06	3.91362e+06	4235073	3.71047e+06	3.59833e+06	5060907	5.60277e+06
152		5169810	6.29369e+06	5749046	5.92195e+06	5474795	7383366	7.86168e+06	8.15794e+06	8.0168e+06	8750241		5.37293e+06	5.70892e+06	5.9675e+06	6913444	5.14107e+06	6662752	6.60917e+06	6.98985e+06	6.93505e+06	7.34516e+06	7.06464e+06	5.88857e+06	6.50969e+06	7.52957e+06		3.99686e+06	4652225	4663109	5139909	4.02744e+06	6.64413e+06	6.64898e+06	6633533	6840847	6625939	5.03024e+06	5091529	5292228	5.4969e+06		3.84102e+06	3.90294e+06	4212807	3.70446e+06	3.59138e+06	5.05956e+06	5592953
152.2		5.19064e+06	6336128	5.74802e+06	5949163	5487186	7.37048e+06	7.87083e+06	8149927	7986554	8735604		5.36463e+06	5.72497e+06	5.9323e+06	6910900	5160453	6.67578e+06	6615036	7.00444e+06	6930792	7.33986e+06	7.06089e+06	5.8884e+06	6.51312e+06	7525951		3978733	4631653	4672370	5.1506e+06	4.01345e+06	6666532	6.64792e+06	6.63791e+06	6858097	6622525	5.04022e+06	5.11181e+06	5290482	5.49789e+06		3.86031e+06	3919275	4.21916e+06	3705173	3.57638e+06	5.05778e+06	5593329
152.4		5.15549e+06	6331188	5.74856e+06	5959609	5.48311e+06	7.3761e+06	7.89118e+06	8.13023e+06	8.00235e+06	8729434		5.3653e+06	5.74283e+06	5968948	6941500	5161044	6660661	6616842	6998123	6917857	7341844	7050750	5.87991e+06	6.49095e+06	7.53061e+06		3981077	4633493	4670217	5148314	4.01611e+06	6650849	6652259	6624269	6.83634e+06	6.62596e+06	5036749	5088001	5294183	5493221		3.84008e+06	3.90057e+06	4.23008e+06	3.71456e+06	3.58882e+06	5.06188e+06	5.59472e+06
152.6		5177400	6.31206e+06	5747562	5945521	5488655	7391754	7.88037e+06	8142207	8.00909e+06	8749636		5.37087e+06	5.73391e+06	5962178	6922830	5156145	6673108	6.60178e+06	6.99186e+06	6.92639e+06	7.33616e+06	7.07652e+06	5890024	6507457	7.53903e+06		3.99198e+06	4.64489e+06	4667285	5124880	4000794	6.65137e+06	6.63826e+06	6629143	6.86361e+06	6627081	5036042	5081366	5.31056e+06	5482902		3.84608e+06	3.91282e+06	4232185	3704755	3.59285e+06	5.04754e+06	5.61212e+06
152.8		5174116	6.33472e+06	5.74932e+06	5960462	5480292	7.37615e+06	7885850	8.15493e+06	7.99524e+06	8747406		5.36253e+06	5.69862e+06	5961825	6902912	5.13524e+06	6.66364e+06	6603155	6.99758e+06	6941818	7348529	7.06271e+06	5.88889e+06	6518301	7.54284e+06		3967766	4646019	4.64773e+06	5.10684e+06	4.02364e+06	6.64073e+06	6634284	6.63837e+06	6829806	6615870	5031971	5076067	5.30685e+06	5491026		3.84186e+06	3.90364e+06	4.24919e+06	3.69862e+06	3.59192e+06	5062989	5.59021e+06
153		5.16833e+06	6.30915e+06	5.72204e+06	5.97481e+06	5495202	7383366	7891044	8138230	7.99832e+06	8746130		5.36392e+06	5714712	5938358	6.94266e+06	5.13825e+06	6.6731e+06	6612608	6976429	6.93172e+06	7.34376e+06	7.07037e+06	5899173	6.52521e+06	7536467		3.97871e+06	4619451	4.6315e+06	5.12413e+06	4.01998e+06	6638846	6632602	6.62764e+06	6.84271e+06	6616282	5.03189e+06	5075091	5297585	5.49425e+06		3.85695e+06	3925428	4.25163e+06	3701746	3.59681e+06	5.05335e+06	5.59614e+06
153.2		5193139	6.3116e+06	5.71926e+06	5.95531e+06	5.49021e+06	7.37596e+06	7.90248e+06	8.13311e+06	8004473	8750886		5356619	5.7547e+06	5.95893e+06	6.94846e+06	5.16183e+06	6.67208e+06	6.60787e+06	7.00188e+06	6.93641e+06	7357550	7065003	5884286	6.51233e+06	7.54708e+06		3968815	4660281	4644565	5149665	4.02438e+06	6.63671e+06	6646069	6.61546e+06	6.83917e+06	6620919	5.03169e+06	5080878	5.30244e+06	5496207		3.84814e+06	3.91284e+06	4252664	3.69319e+06	3.60993e+06	5.05682e+06	5.58557e+06
153.4		5153012	6.34629e+06	5.70949e+06	5.96513e+06	5.49368e+06	7390901	7892508	8137114	8.00435e+06	8731419		5.37188e+06	5723424	5.96298e+06	6937349	5172824	6.66784e+06	6611331	6.98987e+06	6912494	7337375	7065203	5890588	6509084	7532402		3.96274e+06	4656616	4.6579e+06	5.14956e+06	4.02093e+06	6639354	6638147	6.62076e+06	6839840	6.61682e+06	5050107	5.07109e+06	5.30062e+06	5491305		3.85605e+06	3.91734e+06	4.26562e+06	3673546	3598847	5.04318e+06	5577633
153.6		5.18163e+06	6.31734e+06	5709306	5957207	5.50967e+06	7.37016e+06	7886155	8140262	8017182	8758847		5.37208e+06	5706952	5960168	6.8803e+06	5.15043e+06	6.68033e+06	6.60449e+06	7.01734e+06	6.92003e+06	7340274	7069859	5878620	6505694	7.53794e+06		3.97961e+06	4.62733e+06	4.66715e+06	5.13998e+06	4007177	6.64174e+06	6655218	6622145	6826226	6610265	5044261	5074754	5306806	5485532		3847238	3900360	4247467	3.67977e+06	3.59861e+06	5046622	5590959
153.8		5165686	6314914	5.72383e+06	5.97439e+06	5.50504e+06	7390463	7896534	8131949	8007080	8744464		5.36724e+06	5.72259e+06	5.94943e+06	6909688	5.14113e+06	6660926	6.61228e+06	6988943	6.92501e+06	7347795	7.06078e+06	5877950	6507394	7545060		3.98283e+06	4.63308e+06	4.67231e+06	5138747	4.02769e+06	6652047	6.62014e+06	6.62792e+06	6830996	6.62174e+06	5051443	5084092	5294165	5499734		3845207	3.91291e+06	4.24067e+06	3.68347e+06	3.60316e+06	5057099	5.58748e+06
154		5157954	6336200	5741093	5947606	5502583	7.38436e+06	7.90518e+06	8145093	8011122	8757623		5379895	5.73779e+06	5.96135e+06	6957608	5.14672e+06	6673544	6.61264e+06	6.99061e+06	6.93409e+06	7332496	7089923	5.88025e+06	6514177	7.53101e+06		3961427	4661170	4658241	5143440	4.01426e+06	6.6338e+06	6644501	6625897	6.80897e+06	6.61328e+06	5036060	5079555	5.29809e+06	5485727		3.84929e+06	3.90603e+06	4254354	3.68463e+06	3588963	5046162	5591523
154.2		5186344	6301207	5755942	5.96749e+06	5.48275e+06	7385071	7888593	8140952	8.00584e+06	8747191		5.38321e+06	5.70569e+06	5966838	6.95028e+06	5165892	6670887	6.61051e+06	6988062	6919059	7.33264e+06	7061815	5.88515e+06	6516004	7531793		3.98094e+06	4648614	4.64573e+06	5139283	4.01478e+06	6.63615e+06	6634771	6625844	6.84141e+06	6.61469e+06	5.02472e+06	5070470	5312947	5489008		3.83608e+06	3.91676e+06	4247863	3.69283e+06	3.60088e+06	5.04434e+06	5588636
154.4		5151177	6.35159e+06	5757638	5.95987e+06	5.48667e+06	7393172	7890483	8.14009e+06	8010096	8750416		5.378e+06	5728676	5.93735e+06	6928801	5.17873e+06	6647701	6.61883e+06	6991135	6.93019e+06	7.34474e+06	7.06227e+06	5876415	6.50743e+06	7521131		3.97177e+06	4634337	4641684	5.11388e+06	4.01284e+06	6641059	6627895	6627134	6820324	6617803	5.01267e+06	5.08237e+06	5.29059e+06	5471315		3.85384e+06	3.92171e+06	4238511	3.69707e+06	3.59635e+06	5042157	5.58661e+06
154.6		5187476	6328356	5752292	5960952	5507333	7.38542e+06	7872160	8166318	8021686	8753024		5.36795e+06	5735977	5954316	6899902	5.16463e+06	6.6575e+06	6610634	6.99927e+06	6.93224e+06	7.33629e+06	7.07057e+06	5.86972e+06	6.51262e+06	7517646		3.96446e+06	4643619	4653384	5.11502e+06	3991236	6643357	6.62689e+06	6603788	6846308	6.62428e+06	5031468	5075925	5292464	5497640		3.84488e+06	3.91203e+06	4231620	3.69597e+06	3595356	5.03887e+06	5.59562e+06
154.8		5170716	6313128	5739735	5966318	5.50128e+06	7387732	7.88646e+06	8144127	8000163	8742530		5.36755e+06	5733664	5970106	6.94021e+06	5.13269e+06	6660661	6.60351e+06	6.99967e+06	6923672	7.32993e+06	7067103	5.88695e+06	6.49534e+06	7523494		3.97127e+06	4634641	4673786	5.11861e+06	3997353	6631798	6630084	6633226	6819092	6623022	5.0257e+06	5094605	5293419	5.47629e+06		3.85768e+06	3.91804e+06	4.24504e+06	3.70226e+06	3601791	5.05258e+06	5564524
155		5.16349e+06	6339157	5.76024e+06	5.96581e+06	5501112	7382307	7.90104e+06	8.14275e+06	8.01345e+06	8751531		5.38468e+06	5706914	5.96759e+06	6939561	5.1511e+06	6.65512e+06	6.60061e+06	6987060	6922174	7.33001e+06	7.05559e+06	5.8794e+06	6.49065e+06	7540487		3.99346e+06	4620302	4681276	5.12734e+06	3997620	6.62774e+06	6.63667e+06	6614202	6.83567e+06	6613727	5.02402e+06	5080558	5283258	5470406		3.84976e+06	3905738	4248752	3.6977e+06	3.6046e+06	5.03789e+06	5.59051e+06
155.2		5.17683e+06	6326414	5749850	5960972	5493295	7.38293e+06	7879977	8.16358e+06	8021389	8761915		5380795	5731714	5932843	6924295	5.17264e+06	6665268	6603788	6988932	6.93443e+06	7340297	7072427	5.87006e+06	6.50594e+06	7.55229e+06		3.97185e+06	4.6234e+06	4671887	5.13529e+06	4.02004e+06	6619049	6625728	6.60375e+06	6.83055e+06	6620708	5.01824e+06	5102024	5.28859e+06	5478769		3.84605e+06	3.92634e+06	4.24505e+06	3.70067e+06	3.57448e+06	5030338	5584002
155.4		5.15382e+06	6325770	5761175	5.97085e+06	5.50082e+06	7394544	7886484	8148395	8005573	8754072		5.3714e+06	5742423	5.94596e+06	6929545	5.17299e+06	6.65523e+06	6615733	7004255	6.93996e+06	7329439	7.06545e+06	5.8731e+06	6.48831e+06	7.5465e+06		3.97535e+06	4.66131e+06	4.6659e+06	5.14839e+06	4.00978e+06	6.63385e+06	6623931	6607743	6.83728e+06	6.61495e+06	5.01854e+06	5.07947e+06	5297667	5.47927e+06		3.83883e+06	3.91043e+06	4249463	3.69122e+06	3.586e+06	5040893	5.5763e+06
155.6		5188851	6343047	5755367	5963875	5503002	7.39475e+06	7.88201e+06	8139522	8004004	8756641		5.37867e+06	5.71138e+06	5.96212e+06	6.90486e+06	5.16489e+06	6685222	6.61402e+06	6975802	6.93921e+06	7330584	7073272	5.87816e+06	6.49905e+06	7540780		3983249	4.63808e+06	4630379	5.14211e+06	4.01914e+06	6.6204e+06	6615015	6.61239e+06	6819870	6611489	5022776	5123372	5.29445e+06	5462746		3.84383e+06	3918839	4255017	3.69452e+06	3.57532e+06	5029923	5.59179e+06
155.8		5.17731e+06	6.32745e+06	5744930	5.95486e+06	5505293	7375792	7.88774e+06	8.1354e+06	8.00956e+06	8759183		5.37345e+06	5730042	5.96976e+06	6937513	5135200	6658804	6.6212e+06	6.99471e+06	6926482	7328558	7058573	5875172	6.49563e+06	7.53915e+06		3.97304e+06	4622384	4.64024e+06	5.11914e+06	4.01042e+06	6626288	6.62128e+06	6610149	6.8179e+06	6608851	5.03119e+06	5072155	5289982	5.47136e+06		3852151	3.90786e+06	4.26239e+06	3.70598e+06	3.59545e+06	5.02727e+06	5580056
156		5166923	6334522	5.75226e+06	5958403	5525752	7.39047e+06	7.88987e+06	8.16424e+06	8006339	8774614		5381897	5.73538e+06	5956903	6930858	5.12896e+06	6661595	6.60933e+06	6.9943e+06	6931558	7.33664e+06	7.05807e+06	5.87305e+06	6.51944e+06	7534862		3.96973e+06	4656895	4.64448e+06	5095592	4012282	6625178	6621405	6607553	6.84103e+06	6.62173e+06	5.01999e+06	5080443	5279244	5476596		3.84025e+06	3.91513e+06	4.25326e+06	3705074	3601791	5.02118e+06	5.57745e+06
156.2		5182742	6346570	5.74303e+06	5957707	5528796	7380119	7874838	8.1525e+06	8013434	8761551		5.37791e+06	5.72809e+06	5931670	6951892	5.15435e+06	6646705	6.60565e+06	6986410	6928954	7327711	7071649	5.87899e+06	6.50587e+06	7545611		3.97697e+06	4655668	4655423	5115579	4.01374e+06	6622187	6.63093e+06	6.61416e+06	6824561	6620877	5020157	5.06679e+06	5289228	5.47247e+06		3.84624e+06	3.89885e+06	4254168	3.70615e+06	3.59419e+06	5.02671e+06	5.56985e+06
156.4		5.16347e+06	6311016	5736895	5962894	5.52253e+06	7362489	7894411	8.13726e+06	8.01547e+06	8755067		5372203	5712347	5.96555e+06	6916251	5.16342e+06	6.66822e+06	6.59643e+06	6982029	6945116	7324759	7069848	5884053	6497834	7543805		3.96842e+06	4621929	4.67201e+06	5139194	4013777	6635988	6609505	6.60338e+06	6824107	6608703	5023711	5.0717e+06	5.28558e+06	5.45113e+06		3.84836e+06	3.90564e+06	4247766	3696688	3.60095e+06	5.02149e+06	5.57856e+06
156.6		5.17517e+06	6.35084e+06	5745724	5922165	5505712	7.39564e+06	7.89039e+06	8.14683e+06	8.0011e+06	8766787		5.37906e+06	5.74343e+06	5.96063e+06	6.90201e+06	5.16729e+06	6666808	6608640	6.97703e+06	6922032	7.32682e+06	7056708	5879621	6504234	7543500		3.95999e+06	4651396	4.65656e+06	5.13893e+06	4.00538e+06	6.60837e+06	6627546	6597526	6811305	6595398	5016763	5.0878e+06	5.28319e+06	5474331		3.85756e+06	3902792	4256287	3.69771e+06	3.60786e+06	5023411	5.58242e+06
156.8		5.18548e+06	6325709	5.74219e+06	5925202	5.51445e+06	7380246	7888703	8.1374e+06	8.02055e+06	8759856		5.37622e+06	5745121	5943348	6.91681e+06	5.14261e+06	6665714	6.60683e+06	6993835	6923923	7.33684e+06	7.06465e+06	5877270	6512778	7536432		3.98899e+06	4.64838e+06	4641067	5.1365e+06	3.99299e+06	6.63278e+06	6.62091e+06	6.61127e+06	6818649	6.60924e+06	5022573	5074834	5.26713e+06	5485197		3.8421e+06	3.91157e+06	4.24306e+06	3.70104e+06	3.6019e+06	5.02651e+06	5.58695e+06
157		5.17418e+06	6.31802e+06	5760648	5924587	5504045	7381524	7893801	8.14158e+06	8006302	8749112		5.36164e+06	5712061	5.94474e+06	6.95933e+06	5146686	6656300	6619630	6980433	6923169	7327299	7.07264e+06	5.88833e+06	6.50558e+06	7534417		3.97004e+06	4630759	4.63425e+06	5140186	4006320	6.61656e+06	6623878	6.61307e+06	6.83333e+06	6.60475e+06	5.01126e+06	5.08377e+06	5.27579e+06	5466649		3844790	3.91416e+06	4225726	3.68809e+06	3.6092e+06	5.01883e+06	5587771
157.2		5.19625e+06	6347379	5.74862e+06	5929149	5503151	7386269	7887715	8149010	8.02015e+06	8753750		5.37416e+06	5.74289e+06	5.96722e+06	6.92874e+06	5.15128e+06	6660003	6.60764e+06	6.98587e+06	6.93429e+06	7.31922e+06	7051438	5874803	6.49201e+06	7.54967e+06		3954514	4.63657e+06	4.66407e+06	5124282	4.00448e+06	6614994	6.60907e+06	6598306	6.81309e+06	6.60987e+06	5.03455e+06	5.07077e+06	5286783	5.46105e+06		3.84197e+06	3.90763e+06	4236622	3.67561e+06	3.59368e+06	5028184	5.5741e+06
157.4		5160605	6312159	5.72299e+06	5.95679e+06	5514752	7391489	7.8704e+06	8146587	8.01733e+06	8740234		5.38734e+06	5754524	5.97198e+06	6.91054e+06	5.16844e+06	6657435	6.60936e+06	6980103	6925782	7336871	7.06135e+06	5.86915e+06	6485537	7.53965e+06		3.98463e+06	4.65604e+06	4667446	5106154	4025471	6604452	6602206	6.60704e+06	6826064	6.607e+06	5.02626e+06	5075313	5.28066e+06	5471176		3842976	3.9169e+06	4230596	3.68762e+06	3.59685e+06	5.01801e+06	5587997
157.6		5.16736e+06	6.31581e+06	5.7146e+06	5.97394e+06	5507659	7393587	7883169	8134431	8.00908e+06	8764337		5.37474e+06	5715685	5.93536e+06	6960133	5178145	6.67125e+06	6.60529e+06	6.9658e+06	6.92818e+06	7318526	7058229	5.88247e+06	6.49404e+06	7541976		3.98205e+06	4628540	4662745	5122926	4.01812e+06	6627620	6618236	6.61622e+06	6.81256e+06	6.61654e+06	5017045	5.0558e+06	5.27183e+06	5476076		3851417	3.91157e+06	4.25552e+06	3.68919e+06	3588453	5010560	5.55349e+06
157.8		5.19842e+06	6330503	5716639	5.96355e+06	5.49734e+06	7.38049e+06	7.89487e+06	8.14767e+06	8023605	8767946		5.37751e+06	5715952	5951171	6.94728e+06	5.16707e+06	6651952	6.59413e+06	6986432	6.9249e+06	7.32527e+06	7.06746e+06	5887038	6491366	7.53739e+06		3.97245e+06	4637689	4.64476e+06	5133271	4.00573e+06	6.61478e+06	6.62118e+06	6.59504e+06	6811467	6.60823e+06	5.01008e+06	5058684	5266542	5459400		3.84535e+06	3.91448e+06	4259005	3697508	3.60102e+06	5.01494e+06	5522345
158		5157345	6.30691e+06	5.72766e+06	5.94722e+06	5521281	7.38924e+06	7904397	8.16477e+06	8014065	8768848		5385002	5748500	5956021	6942234	5.13104e+06	6.65539e+06	6.60403e+06	6999501	6923606	7.33216e+06	7071082	5.87772e+06	6.51601e+06	7532355		3.98946e+06	4659282	4652115	5.1314e+06	4.01978e+06	6626394	6.60754e+06	6606182	6816953	6597642	5.01429e+06	5086739	5.28684e+06	5.46222e+06		3.85675e+06	3.90358e+06	4.24208e+06	3.70122e+06	3597931	5.02215e+06	5513307
158.2		5195567	6343037	5.71984e+06	5.96963e+06	5.51772e+06	7398569	7.89555e+06	8.15939e+06	8.00892e+06	8753064		5373928	5.73985e+06	5970921	6926460	5.15534e+06	6667626	6.60236e+06	6.9843e+06	6909874	7.34841e+06	7046004	5868444	6507217	7.54486e+06		3.96773e+06	4638888	4633417	5134932	4.01679e+06	6.61016e+06	6610877	6586763	6820659	6.59586e+06	5023949	5063503	5271494	5459039		3828869	3.91747e+06	4261724	3.69753e+06	3.59572e+06	5013370	5550526
158.4		5.16207e+06	6.34157e+06	5.74105e+06	5.971e+06	5507454	7390509	7898621	8142784	8.02479e+06	8750308		5.38339e+06	5757159	5.95258e+06	6.90848e+06	5176009	6660788	6606836	6975307	6917748	7321030	7.07047e+06	5867270	6509731	7.53004e+06		3.9673e+06	4.61782e+06	4643019	5133771	4.0158e+06	6613463	6604895	6588100	6819049	6602069	5014771	5059171	5.27943e+06	5.46751e+06		3.84732e+06	3.90449e+06	4.25229e+06	3.70621e+06	3577824	5007390	5560774
158.6		5177086	6.33058e+06	5751660	5.96515e+06	5516011	7384184	7.89463e+06	8147968	8012049	8750322		5400176	5.72025e+06	5939170	6.91161e+06	5.1715e+06	6649683	6.60863e+06	6.97329e+06	6.93051e+06	7.32607e+06	7073528	5.88402e+06	6505444	7.54412e+06		3.97332e+06	4.63625e+06	4655000	5134682	4016579	6.61548e+06	6.62074e+06	6.58675e+06	6815095	6601795	5008966	5.09979e+06	5275114	5.46225e+06		3.84022e+06	3922421	4251977	3697136	3.57653e+06	5008156	5570302
158.8		5192114	6.35824e+06	5747610	5974230	5.51505e+06	7.38149e+06	7884302	8155781	8.01142e+06	8776919		5.36638e+06	5737019	5.96546e+06	6907898	5170187	6.65129e+06	6603809	6975450	6.91991e+06	7.32824e+06	7068503	5.88327e+06	6.49844e+06	7.5513e+06		3.97031e+06	4649578	4.66479e+06	5125897	4.00494e+06	6613801	6.59775e+06	6.58193e+06	6.81605e+06	6595935	5.01164e+06	5069211	5279226	5479818		3.84966e+06	3910108	4238067	3.69418e+06	3.58476e+06	4997622	5.5748e+06
159		5.15881e+06	6332139	5.75057e+06	5974721	5.51734e+06	7.378e+06	7888276	8160608	8.01411e+06	8769360		5.37219e+06	5743657	5974014	6945686	5132092	6655239	6.61235e+06	6975659	6.92505e+06	7.31437e+06	7.06027e+06	5.87929e+06	6.48076e+06	7.53615e+06		3.96752e+06	4631780	4659917	5.10321e+06	3.98351e+06	6.6051e+06	6.59482e+06	6.58956e+06	6.80037e+06	6597210	5021303	5072439	5269471	5.45829e+06		3.84127e+06	3.92068e+06	4246748	3.69736e+06	3.59689e+06	5009600	5569026
159.2		5.17954e+06	6.31522e+06	5.74732e+06	5982592	5.51869e+06	7.3817e+06	7.89644e+06	8165865	8010368	8762574		5.36698e+06	5.71693e+06	5.94085e+06	6921245	5.13028e+06	6.65231e+06	6.58823e+06	6978211	6.91231e+06	7323752	7064992	5877950	6494886	7.52682e+06		3.99069e+06	4.62675e+06	4.66016e+06	5.12529e+06	3982402	6612270	6595735	6588984	6.80951e+06	6.59661e+06	5.05223e+06	5.05829e+06	5266370	5471185		3.84428e+06	3.89992e+06	4.24089e+06	3.7007e+06	3591041	5006395	5586944
159.4		5174053	6348629	5760140	5.98278e+06	5518641	7.39449e+06	7883827	8157817	8.02042e+06	8761242		5.38265e+06	5.72565e+06	5.93257e+06	6909448	5162191	6658687	6.59023e+06	6.98443e+06	6.91241e+06	7328867	7067125	5.86276e+06	6.4877e+06	7.54349e+06		3.98671e+06	4.64228e+06	4.63683e+06	5.12892e+06	3.99251e+06	6.59951e+06	6.59624e+06	6594966	6.79741e+06	6594808	5004863	5.06885e+06	5.27508e+06	5460651		3.85376e+06	3.91966e+06	4232919	3.69329e+06	3.5902e+06	5004916	5.57342e+06
159.6		5172196	6.34389e+06	5750262	5971294	5.52768e+06	7.3841e+06	7897230	8155404	8022367	8779898		5.38171e+06	5.74901e+06	5.96508e+06	6942278	5.1663e+06	6659366	6.6006e+06	6987236	6.91678e+06	7.32786e+06	7.06026e+06	5.87451e+06	6.50084e+06	7.5459e+06		3.96119e+06	4654416	4.63337e+06	5134834	4005518	6.60623e+06	6.58242e+06	6585332	6.81309e+06	6593723	5018120	5.06519e+06	5269090	5.46584e+06		3.84447e+06	3.90772e+06	4216937	3693659	3.59079e+06	5.00989e+06	5572207
159.8		5179761	6323267	5748462	5952503	5.52312e+06	7.38885e+06	7.90484e+06	8.16987e+06	8.02209e+06	8769993		5.37978e+06	5.73481e+06	5.97725e+06	6956763	5.17836e+06	6.6489e+06	6591248	6.96726e+06	6911675	7.31729e+06	7.05787e+06	5.87694e+06	6.51155e+06	7.51988e+06		3984300	4636034	4644692	5.14394e+06	4.02334e+06	6.60729e+06	6600572	6596167	6.79699e+06	6593628	5.0001e+06	5.07495e+06	5.24655e+06	5432930		3.85114e+06	3.91105e+06	4235089	3.69793e+06	3.58993e+06	5000877	5568088
160		5169272	6.3542e+06	5747562	5.97052e+06	5.52693e+06	7386361	7904812	8165538	8012890	8767676		5.39294e+06	5.71019e+06	5977000	6.92606e+06	5153692	6646313	6.59891e+06	6982469	6920786	7331076	7.05585e+06	5869968	6.4999e+06	7550480		3.96637e+06	4.63033e+06	4658241	5131574	4002586	6588879	6594576	6.57501e+06	6800775	6.58689e+06	5.0105e+06	5061031	5278427	5.42929e+06		3.83805e+06	3.9084e+06	4238180	3.69777e+06	3592399	5.00036e+06	5.56488e+06
160.2		5.19077e+06	6.31767e+06	5.75719e+06	5.96251e+06	5525332	7.38281e+06	7.88466e+06	8.15099e+06	8.01263e+06	8751195		5.39125e+06	5.73812e+06	5921355	6.89905e+06	5.13074e+06	6.66072e+06	6599908	6984869	6.91095e+06	7.30004e+06	7063992	5.88112e+06	6491293	7536549		3966349	4647194	4661136	5.1392e+06	4.01025e+06	6.58819e+06	6.60006e+06	6.59083e+06	6.79433e+06	6.57597e+06	5.00526e+06	5071419	5.25281e+06	5449186		3.86465e+06	3.90793e+06	4.25e+06	3.69341e+06	3.59385e+06	5000780	5.57223e+06
160.4		5.17911e+06	6.36687e+06	5.74961e+06	5968163	5.50973e+06	7403508	7.90535e+06	8148897	8.02075e+06	8763731		5379941	5.74928e+06	5957697	6941040	5155930	6661680	6.58693e+06	6984087	6.92623e+06	7320241	7.06586e+06	5.87373e+06	6491876	7539256		3.98597e+06	4.63671e+06	4658935	5128485	4.0198e+06	6604990	6587742	6576087	6.80115e+06	6594471	5.00601e+06	5.04885e+06	5256077	5456769		3.84098e+06	3.89311e+06	4.24576e+06	3688158	3.60093e+06	5.00193e+06	5567619
160.6		5.16537e+06	6.32404e+06	5.75038e+06	5.97849e+06	5521561	7394302	7897071	8.14335e+06	8020263	8783581		5395097	5715475	5959746	6.96142e+06	5171030	6.66423e+06	6599381	6.97168e+06	6915847	7.32669e+06	7.07342e+06	5.87623e+06	6.48346e+06	7.54515e+06		3.95219e+06	4631493	4.66382e+06	5.13713e+06	4.01661e+06	6613083	6603545	6.57884e+06	6793349	6597389	5.01206e+06	5.052e+06	5.26902e+06	5440860		3848605	3914955	4.25807e+06	3689956	3.59126e+06	4992496	5583880
160.8		5203503	6332221	5.76205e+06	5962276	5.51751e+06	7406071	7909565	8.1578e+06	8024298	8769952		5389653	5735461	5.95148e+06	6.947e+06	5.17767e+06	6.65704e+06	6589142	6.98773e+06	6902552	7.32161e+06	7.05495e+06	5863254	6.50691e+06	7.53937e+06		3974791	4.63949e+06	4.63751e+06	5.09293e+06	4010158	6.59741e+06	6.57929e+06	6.57678e+06	6.79814e+06	6.57992e+06	5006536	5.06215e+06	5.26236e+06	5449445		3.84007e+06	3915562	4245932	3.66941e+06	3.59774e+06	4.98368e+06	5567478
161		5.16713e+06	6.35924e+06	5752139	5968850	5526144	7388147	7.89039e+06	8158810	8029091	8771838		5370111	5.74714e+06	5932550	6.95268e+06	5176808	6648835	6.5905e+06	6.98107e+06	6.92339e+06	7307147	7061182	5869308	6506466	7543113		3.98286e+06	4650204	4642284	5102896	3985398	6.60163e+06	6.58883e+06	6.59393e+06	6.79215e+06	6587300	5.02991e+06	5.06225e+06	5263406	5.45106e+06		3.85501e+06	3.895e+06	4257039	3.67374e+06	3.59163e+06	4996215	5570086
161.2		5.19885e+06	6327334	5.74122e+06	5.96381e+06	5.52272e+06	7383493	7890983	8.16535e+06	8.01259e+06	8765306		5376195	5744174	5958344	6.91647e+06	5145720	6.64535e+06	6594787	6.97739e+06	6919365	7317783	7.06015e+06	5865679	6496834	7546960		3.95875e+06	4603429	4662440	5.11468e+06	3.98508e+06	6.6021e+06	6.58759e+06	6.57507e+06	6.79543e+06	6.58691e+06	5012084	5053213	5.2779e+06	5439704		3.83951e+06	3.92018e+06	4254265	3682145	3.59939e+06	4990800	5569964
161.4		5169918	6.34608e+06	5.72898e+06	5962551	5534775	7.38502e+06	7.89625e+06	8.15082e+06	8007908	8759990		5.37832e+06	5.71463e+06	5966377	6914700	5.14111e+06	6.65434e+06	6.59592e+06	6.97394e+06	6923661	7.32358e+06	7.0717e+06	5.87963e+06	6.49535e+06	7.51818e+06		3977275	4.62771e+06	4.66026e+06	5.1394e+06	3.9875e+06	6.60377e+06	6594892	6.58023e+06	6786769	6.57817e+06	5.0064e+06	5.06423e+06	5.25348e+06	5.44276e+06		3.83896e+06	3920365	4.26497e+06	3.69689e+06	3.59016e+06	4987540	5558281
161.6		5.17806e+06	6339188	5.73585e+06	5964552	5510725	7.37717e+06	7.88015e+06	8.16872e+06	8.01956e+06	8759425		5.38444e+06	5731036	5963012	6.94838e+06	5155778	6.65308e+06	6600741	6980246	6.92341e+06	7.31803e+06	7064892	5.86523e+06	6.48755e+06	7532730		3.979e+06	4.64467e+06	4.65598e+06	5.13177e+06	4005691	6584122	6.5948e+06	6.56973e+06	6783723	6.57511e+06	5.00867e+06	5066188	5257698	5442404		3.85566e+06	3920661	4255640	3.69994e+06	3.59742e+06	4981937	5.56921e+06
161.8		5184143	6314516	5.74865e+06	5.95425e+06	5513717	7.39894e+06	7890861	8.14838e+06	7.99997e+06	8766949		5.38237e+06	5.75889e+06	5.92832e+06	6924131	5173981	6646779	6.58462e+06	6972877	6.91448e+06	7305663	7.0582e+06	5.87903e+06	6.47977e+06	7537967		3955327	4.65052e+06	4.64695e+06	5.13149e+06	4.00311e+06	6587384	6590111	6.58663e+06	6780850	6.57663e+06	5014692	5.09698e+06	5.27019e+06	5.44652e+06		3.84196e+06	3.89807e+06	4242257	3.69881e+06	3.58e+06	4.98825e+06	5577398
162		5.15971e+06	6360655	5.73614e+06	5.93233e+06	5.53117e+06	7.37785e+06	7893923	8.14832e+06	8009317	8740785		5394775	5739534	5.96007e+06	6955238	5172492	6.65001e+06	6.5985e+06	6976341	6.9202e+06	7.3068e+06	7056142	5.87324e+06	6.49085e+06	7.55206e+06		3.97697e+06	4630219	4.64096e+06	5135968	4.0131e+06	6579956	6.58329e+06	6570990	6.79007e+06	6.58426e+06	5.02191e+06	5.07309e+06	5257417	5.43892e+06		3.86459e+06	3.91769e+06	4227403	3.70015e+06	3574319	4.98235e+06	5562002
162.2		5.18601e+06	6341102	5736369	5913080	5516393	7.40537e+06	7.91111e+06	8158961	8.00008e+06	8752244		5372111	5.7282e+06	5963306	6.89082e+06	5.14957e+06	6638327	6.59326e+06	6.96249e+06	6917442	7307832	7.07634e+06	5.86379e+06	6.48802e+06	7552546		3.97577e+06	4.64361e+06	4631324	5.13331e+06	4.00721e+06	6.59217e+06	6.57704e+06	6.57313e+06	6.79702e+06	6573291	4.99889e+06	5066436	5260642	5444550		3830025	3.90623e+06	4.22576e+06	3.69663e+06	3.57863e+06	4980822	5.56207e+06
162.4		5171308	6322787	5714340	5.93035e+06	5542834	7.38196e+06	7.89791e+06	8.15655e+06	8019508	8775234		5372432	5.74989e+06	5.95759e+06	6942245	5.13712e+06	6.65829e+06	6.60338e+06	6.97168e+06	6909852	7320287	7061693	5.85903e+06	6489242	7.54573e+06		3.95487e+06	4648149	4627941	5.14406e+06	4.01582e+06	6589500	6.59148e+06	6579483	6.79391e+06	6565791	4.99829e+06	5070213	5.25663e+06	5446095		3841278	3.90777e+06	4.23883e+06	3.69228e+06	3.57642e+06	4.98664e+06	5.57386e+06
162.6		5.18495e+06	6.34985e+06	5.70072e+06	5.94479e+06	5.52367e+06	7.39074e+06	7.90195e+06	8.14782e+06	8.01294e+06	8738489		5.38892e+06	5.74472e+06	5922546	6958475	5.15949e+06	6643908	6.59825e+06	6974856	6900480	7.31801e+06	7074451	5879689	6480617	7522394		3969136	4.63789e+06	4.64102e+06	5125763	4.00144e+06	6.59276e+06	6575761	6.55717e+06	6789267	6.58723e+06	5002258	5064770	5.24974e+06	5.43965e+06		3.85421e+06	3911368	4.23274e+06	3.70236e+06	3.5999e+06	4.98843e+06	5.56805e+06
162.8		5172232	6.32531e+06	5.71781e+06	5.95312e+06	5.52621e+06	7401269	7911460	8171667	8027134	8763099		5.40059e+06	5.73074e+06	5955815	6.94141e+06	5.17173e+06	6.64732e+06	6.59316e+06	6.9721e+06	6.91295e+06	7.31759e+06	7.07124e+06	5878416	6.47636e+06	7.53004e+06		3.9661e+06	4.61912e+06	4.64855e+06	5.09799e+06	4.00502e+06	6.58661e+06	6.5911e+06	6564258	6794308	6573249	5004828	5.05933e+06	5.25952e+06	5.4392e+06		3841494	3.91161e+06	4261473	3693902	3.59425e+06	4982692	5.55482e+06
163		5.17838e+06	6.33954e+06	5.72144e+06	5945550	5532177	7380073	7.90591e+06	8.15382e+06	8004671	8778941		5393570	5739400	5.96693e+06	6936287	5.18083e+06	6641991	6593228	6981787	6914973	7.30637e+06	7.06854e+06	5.86459e+06	6483727	7535811		3.95903e+06	4648834	4660425	5.10899e+06	3992084	6587437	6582628	6570475	6772559	6584290	5018746	5059543	5262436	5429974		3.85519e+06	3913920	4255664	3.69295e+06	3.58987e+06	4.98574e+06	5562977
163.2		5193139	6.35073e+06	5.73686e+06	5.96231e+06	5.54118e+06	7.39113e+06	7889020	8160507	8.01524e+06	8773832		5.37888e+06	5752704	5937908	6.92111e+06	5.18686e+06	6.64776e+06	6595208	6975076	6.90925e+06	7.30387e+06	7069203	5.8735e+06	6.47744e+06	7546655		3980536	4635046	4.64717e+06	5.11674e+06	3.97648e+06	6582849	6.58455e+06	6580198	6781689	6567513	4987461	5.04863e+06	5244792	5.43824e+06		3.84148e+06	3914527	4.25366e+06	3.68729e+06	3.5919e+06	4976399	5.55793e+06
163.4		5.17964e+06	6.3202e+06	5.74499e+06	5957207	5.52917e+06	7.39423e+06	7893313	8.17741e+06	8.02435e+06	8769427		5367690	5741160	5.94045e+06	6903588	5.15342e+06	6.64275e+06	6.59175e+06	6.97725e+06	6919376	7298246	7.05865e+06	5874706	6.47525e+06	7.54542e+06		3.96912e+06	4620159	4.64455e+06	5.13541e+06	3990773	6.59116e+06	6.58117e+06	6561592	6.78409e+06	6572955	5015467	5.04939e+06	5.24771e+06	5.43679e+06		3.85438e+06	3914776	4.26469e+06	3.68704e+06	3.59391e+06	4975048	5561121
163.6		5.18449e+06	6358542	5.74883e+06	5963198	5.53571e+06	7390809	7.90693e+06	8155341	8.03038e+06	8763301		5390756	5719654	5969576	6939123	5150309	6.64533e+06	6.59303e+06	6.98998e+06	6.91979e+06	7308403	7.05927e+06	5872191	6491210	7544028		3.95824e+06	4647143	4.62173e+06	5123836	4002130	6.57489e+06	6587058	6.56098e+06	6787641	6562883	5.00735e+06	5060349	5257535	5.43626e+06		3.83582e+06	3.90427e+06	4260413	3.69417e+06	3593472	4.96608e+06	5567028
163.8		5.19163e+06	6.33583e+06	5739888	5968840	5539776	7393633	7.89833e+06	8.17079e+06	8.03704e+06	8756183		5.37576e+06	5.76348e+06	5972541	6.98129e+06	5.16433e+06	6642351	6595145	6.98057e+06	6.91201e+06	7313029	7.05174e+06	5.86505e+06	6475398	7516535		3.97586e+06	4659206	4647363	5.12966e+06	4.00195e+06	6580356	6.57798e+06	6.55167e+06	6778849	6.58321e+06	4996901	5056382	5251333	5.45044e+06		3.85641e+06	3.9116e+06	4258900	3.69234e+06	3.59644e+06	4.97179e+06	5562499
164		5.15843e+06	6341194	5.7519e+06	5.97741e+06	5.52705e+06	7.39196e+06	7.89733e+06	8.15337e+06	8.01364e+06	8749865		5393064	5757226	5.93169e+06	6.96748e+06	5166385	6.64022e+06	6586721	6.96816e+06	6909612	7309659	7049907	5885764	6490179	7.54152e+06		3.97195e+06	4645909	4.64752e+06	5.12121e+06	4.00402e+06	6572524	6.59166e+06	6.56928e+06	6.78162e+06	6.57493e+06	4995652	5.06505e+06	5.24106e+06	5437421		3.83771e+06	3901875	4.2595e+06	3690396	3.59055e+06	4.97469e+06	5.56359e+06
164.2		5.1946e+06	6360409	5745236	5983929	5.52691e+06	7.39614e+06	7.8912e+06	8169464	8.01016e+06	8764230		5399845	5.71816e+06	5940148	6.92422e+06	5162424	6.6444e+06	6583375	6975373	6910736	7293445	7063392	5.8625e+06	6.4893e+06	7.53069e+06		3.96294e+06	4.62917e+06	4658630	5.10656e+06	4.01142e+06	6593407	6578305	6566757	6784573	6565161	4988682	5.0492e+06	5.2547e+06	5439593		3843879	3.91497e+06	4259798	3671229	3597105	4.98283e+06	5564177
164.4		5.19022e+06	6.31679e+06	5.75703e+06	5957197	5.52388e+06	7.38988e+06	7908062	8160545	8.02209e+06	8755108		5.40261e+06	5.74208e+06	5.95924e+06	6.94667e+06	5.18546e+06	6.66114e+06	6.59745e+06	6.97757e+06	6915574	7306405	7.0606e+06	5.86276e+06	6478236	7.53983e+06		3.9776e+06	4.65316e+06	4.65383e+06	5097949	4.01041e+06	6.57813e+06	6562337	6.57011e+06	6786683	6566589	5.01008e+06	5058055	5.2494e+06	5434011		3.84196e+06	3.9003e+06	4255187	3.6762e+06	3.59169e+06	4.98034e+06	5.55162e+06
164.6		5169308	6365581	5.74319e+06	5.96456e+06	5522849	7394740	7.89318e+06	8155605	8.011e+06	8763933		5.39733e+06	5760811	5960962	6.93206e+06	5169066	6647987	6600825	6.98475e+06	6.90887e+06	7303026	7.05345e+06	5871084	6496605	7.55614e+06		3.97355e+06	4.6504e+06	4.64719e+06	5099906	4002075	6.58203e+06	6.57148e+06	6.55595e+06	6781829	6567009	4975127	5061350	5.25209e+06	5.44115e+06		3.84525e+06	3.90679e+06	4233322	3.6735e+06	3.60056e+06	4.9705e+06	5.54616e+06
164.8		5.19247e+06	6.35454e+06	5.74926e+06	5.98238e+06	5.5184e+06	7385854	7883498	8.15406e+06	8031755	8748279		5.38767e+06	5.73891e+06	5951014	6.95792e+06	5143583	6647627	6.5934e+06	6971503	6894931	7296820	7.05776e+06	5863836	6.49563e+06	7.53551e+06		3.95946e+06	4642140	4644878	5.12472e+06	3.98589e+06	6587121	6.57547e+06	6.56228e+06	6775827	6.56574e+06	4.99941e+06	5058684	5.26191e+06	5437393		3845848	3.89133e+06	4.22217e+06	3680902	3596527	4977812	5550489
165		5164772	6.33975e+06	5754821	5959011	5513027	7382134	7881585	8171755	8033056	8773064		5374387	5.73158e+06	5932501	6944864	5.16411e+06	6640339	6.59346e+06	6.98143e+06	6.92288e+06	7.31299e+06	7042768	5.8603e+06	6475897	7535178		3.97826e+06	4.63025e+06	4622932	5.1329e+06	3.97044e+06	6.57683e+06	6.57917e+06	6.55852e+06	6778279	6.56848e+06	4998818	5.05423e+06	5.24733e+06	5421620		3847740	3902831	4232193	3.69258e+06	3.60042e+06	4962591	5.54789e+06
165.2		5184727	6.36658e+06	5741093	5978061	5530645	7.39284e+06	7903676	8159577	8.04074e+06	8756264		5.39811e+06	5752206	5958001	6914001	5174098	6.66029e+06	6586437	6980356	6.90585e+06	7.31081e+06	7060516	5861867	6.49221e+06	7.54438e+06		3965308	4.65371e+06	4.6381e+06	5.13166e+06	3.9755e+06	6.58235e+06	6.55777e+06	6562463	6.7617e+06	6550464	5008367	5054142	5260062	5.44764e+06		3.84068e+06	3.90631e+06	4246530	3.68903e+06	3593337	4970961	5.56194e+06
165.4		5188851	6353169	5735518	5.9614e+06	5526452	7.40048e+06	7901869	8.13654e+06	8.03342e+06	8771367		5.39943e+06	5760667	5.96807e+06	6958014	5.17381e+06	6644554	6.60336e+06	6972976	6.91069e+06	7.30722e+06	7068681	5.86814e+06	6482676	7.51948e+06		3.94818e+06	4635502	4649815	5126120	3.99167e+06	6.59065e+06	6.57251e+06	6556860	6.75923e+06	6.55988e+06	5018473	5.05394e+06	5256593	5.44633e+06		3843771	3.91242e+06	4.24931e+06	3.69547e+06	3585056	4.96177e+06	5.55629e+06
165.6		5164754	6338901	5738922	5951112	5.54324e+06	7.39102e+06	7.90109e+06	8.17021e+06	8.01493e+06	8755861		5388752	5.71571e+06	5.95988e+06	6952824	5161510	6.65335e+06	6.58703e+06	6.98051e+06	6.90236e+06	7304373	7067414	5.86071e+06	6476645	7.55496e+06		3.9752e+06	4619704	4665108	5.1183e+06	3.98791e+06	6.5721e+06	6571158	6.55973e+06	6.77599e+06	6.56214e+06	4.98823e+06	5.05305e+06	5.25073e+06	5430833		3.85013e+06	3.89731e+06	4253327	3.69257e+06	3.56704e+06	4.96707e+06	5550283
165.8		5202189	6355701	5744509	5.96576e+06	5.51894e+06	7.38288e+06	7907891	8153494	8.03546e+06	8763220		5.38696e+06	5.74752e+06	5929012	6966821	5134432	6.6388e+06	6.58931e+06	6972569	6902803	7.3043e+06	7.06132e+06	5849812	6.47899e+06	7.53636e+06		3.97022e+06	4.63498e+06	4.64342e+06	5.12202e+06	4005408	6573722	6.5741e+06	6.54797e+06	6.7679e+06	6576844	4987224	5057046	5249505	5433549		3845987	3.90089e+06	4.25231e+06	3.69555e+06	3.58065e+06	4.96489e+06	5.54655e+06
166		5.16103e+06	6378144	5.75278e+06	5.97123e+06	5524641	7.39399e+06	7908221	8.18278e+06	8.03376e+06	8758793		5400213	5.75641e+06	5954737	6948328	5.15214e+06	6654550	6579052	6964097	6.89725e+06	7.29765e+06	7048798	5871686	6.47364e+06	7.53648e+06		3956969	4656218	4633476	5103270	3.99903e+06	6573312	6558832	6.56185e+06	6.76223e+06	6.55286e+06	4989139	5.04201e+06	5.24576e+06	5439094		3.8576e+06	3.89886e+06	4260186	3.68968e+06	3.59028e+06	4.96688e+06	5541665
166.2		5.18249e+06	6.34566e+06	5.73274e+06	5983152	5.52829e+06	7.37576e+06	7899781	8.16171e+06	8009997	8761820		5.39054e+06	5750080	5.97122e+06	6922185	5169102	6.64348e+06	6578894	6.983e+06	6.92468e+06	7.30779e+06	7053146	5861896	6479941	7543078		3975700	4640231	4.62218e+06	5.10521e+06	4001525	6579893	6552770	6555444	6760336	6559703	4988893	5.05743e+06	5237135	5429651		3853426	3.90778e+06	4.24057e+06	3.69443e+06	3.59272e+06	4961575	5.54224e+06
166.4		5180075	6.37449e+06	5.72939e+06	5.97059e+06	5520656	7368626	7894228	8.16058e+06	8009725	8770868		5.39684e+06	5711899	5.97618e+06	6.94117e+06	5183281	6.65241e+06	6.5822e+06	6980411	6.89707e+06	7.29462e+06	7056697	5.86686e+06	6483685	7532730		3.96975e+06	4623151	4.62753e+06	5124889	4006430	6.56712e+06	6.55593e+06	6554836	6.77456e+06	6552078	4998563	5042864	5.25813e+06	5427795		3.8588e+06	3.91589e+06	4265010	3.68547e+06	3.59373e+06	4.96482e+06	5.5448e+06
166.6		5159611	6.35651e+06	5.74161e+06	5943074	5.52876e+06	7412562	7910873	8.16379e+06	8016019	8770343		5.39205e+06	5747093	5.93135e+06	6975945	5189013	6.655e+06	6.59727e+06	6.98138e+06	6.89881e+06	7325468	7036498	5859734	6.48288e+06	7.52111e+06		3.96029e+06	4631147	4.64348e+06	5114536	4.01357e+06	6.57356e+06	6554070	6.55672e+06	6.76409e+06	6557657	4.99286e+06	5043421	5242667	5439094		3845709	3.90748e+06	4.26108e+06	3.68987e+06	3.5886e+06	4960410	5544602
166.8		5188923	6372862	5.7322e+06	5924157	5532850	7.38946e+06	7904531	8.18251e+06	8023902	8780006		5406216	5764656	5.93918e+06	6.9736e+06	5.15865e+06	6.65137e+06	6595103	6976231	6.89761e+06	7.30688e+06	7044929	5868124	6.49575e+06	7.53267e+06		3.97717e+06	4645740	4643416	5.13716e+06	4.00487e+06	6.57444e+06	6.55089e+06	6558570	6765565	6545371	4989227	5.09335e+06	5.24287e+06	5438567		3.85311e+06	3.91533e+06	4267229	3699209	3.6032e+06	4.96489e+06	5.54996e+06
167		5165023	6367480	5.71046e+06	5.93824e+06	5.53452e+06	7390198	7.90006e+06	8160432	8024323	8779831		5.38803e+06	5761626	5971510	6921835	5.14986e+06	6648676	6593628	6.97062e+06	6.89511e+06	7303551	7057585	5858183	6.4753e+06	7537674		3.9667e+06	4.64447e+06	4.64771e+06	5120500	3.9761e+06	6579157	6554112	6.5461e+06	6.7776e+06	6547320	4992083	5.04738e+06	5244430	5426816		3.84253e+06	3895288	4272543	3.69365e+06	3.59509e+06	4.96011e+06	5548083
167.2		5163114	6335801	5712185	5.93632e+06	5546829	7388815	7908392	8.16242e+06	8036155	8762197		5404945	5.7228e+06	5.97252e+06	6.93653e+06	5.15527e+06	6652874	6.59237e+06	6972415	6.90747e+06	7295030	7.0556e+06	5.87321e+06	6496167	7553802		3.95924e+06	4.62023e+06	4652394	5.12734e+06	3977181	6.55689e+06	6553787	6541433	6759789	6546974	5.01059e+06	5.04859e+06	5.24105e+06	5.44095e+06		3.84041e+06	3917461	4264233	3.69686e+06	3594110	4.95078e+06	5.54853e+06
167.4		5.19018e+06	6354184	5716839	5945413	5.5395e+06	7.39397e+06	7.90448e+06	8160331	8023382	8775436		5.4007e+06	5748251	5938260	6980389	5.16226e+06	6.6429e+06	6597642	6.97348e+06	6899564	7.30561e+06	7.06092e+06	5.86212e+06	6.48704e+06	7.55083e+06		3982755	4.6479e+06	4.63755e+06	5.12529e+06	3979752	6572072	6554154	6547781	6760111	6.56414e+06	4985072	5064132	5.23302e+06	5426373		3841934	3886394	4254993	3.6733e+06	3.59605e+06	4.95564e+06	5545725
167.6		5166896	6383913	5.72028e+06	5978739	5.53851e+06	7404847	7.90351e+06	8177170	8.00798e+06	8777040		5394030	5.7557e+06	5924167	6972591	5172555	6645783	6591427	6.96144e+06	6903032	7302855	7047634	5863099	6477924	7.53566e+06		3967531	4.64814e+06	4629510	5.10519e+06	3.9987e+06	6.56833e+06	6.53882e+06	6.54595e+06	6.76979e+06	6.55364e+06	4.99458e+06	5.07322e+06	5254601	5.43182e+06		3.83588e+06	3.90966e+06	4.23827e+06	3.66495e+06	3599613	4.95365e+06	5539879
167.8		5.19506e+06	6344337	5.72811e+06	5970931	5.5287e+06	7.3954e+06	7.91371e+06	8149688	8030677	8759681		5390554	5.73922e+06	5.96914e+06	6.95583e+06	5193220	6659812	6.59679e+06	6.97183e+06	6899989	7312812	7056231	5862963	6463433	7.55491e+06		3951130	4.61687e+06	4597442	5087903	3995099	6572051	6555276	6.55388e+06	6.77294e+06	6.55973e+06	4.98642e+06	5048249	5.25071e+06	5.41286e+06		3.85158e+06	3.8965e+06	4.22838e+06	3.68055e+06	3.58961e+06	4949408	5545837
168		5154650	6.37446e+06	5732259	5.96578e+06	5554890	7.39851e+06	7.90213e+06	8166834	8.03086e+06	8772539		5.3967e+06	5728485	5.97175e+06	6936736	5159378	6646970	6590195	6966019	6.90923e+06	7.29494e+06	7050007	5865349	6486016	7512830		3.98116e+06	4638339	4.63983e+06	5.09638e+06	3.99615e+06	6.56752e+06	6552728	6.53654e+06	6.75792e+06	6551145	5001475	5053664	5227029	5432034		3837420	3.91485e+06	4225420	3.68196e+06	3.60184e+06	4.95026e+06	5554890
168.2		5.16457e+06	6364965	5.73971e+06	5962394	5540337	7385255	7.91819e+06	8162167	8.02453e+06	8779507		5387952	5746911	5941283	6.94189e+06	5.15024e+06	6655833	6.57945e+06	6974856	6909350	7.29521e+06	7.0416e+06	5.85561e+06	6.4817e+06	7533421		3.96309e+06	4.64577e+06	4650855	5122052	4.00669e+06	6.55757e+06	6.54698e+06	6534891	6756741	6551774	4.99727e+06	5.04915e+06	5240018	5.41565e+06		3.84631e+06	3.90162e+06	4.24466e+06	3.67814e+06	3.5972e+06	4.96775e+06	5535532
168.4		5188312	6346160	5753451	5.97782e+06	5544069	7.3857e+06	7915140	8169728	8.02443e+06	8779184		5.38977e+06	5759833	5940236	6959606	5175273	6.6544e+06	6.60645e+06	6973009	6.89521e+06	7.31026e+06	7.05248e+06	5.86108e+06	6.49102e+06	7526899		3.95407e+06	4634607	4.63888e+06	5125656	3.99508e+06	6.55444e+06	6.53551e+06	6.54618e+06	6765060	6572755	5.00618e+06	5051921	5.24193e+06	5.42479e+06		3843879	3.89957e+06	4244704	3.6848e+06	3.59108e+06	4936367	5.54898e+06
168.6		5.14397e+06	6.37506e+06	5739362	5976774	5.53043e+06	7.3817e+06	7.90792e+06	8187619	8027815	8768902		5.38719e+06	5728122	5.96195e+06	6.97356e+06	5.18349e+06	6.64687e+06	6574405	6.96504e+06	6903152	7.30203e+06	7054433	5.86678e+06	6454470	7.53508e+06		3.97876e+06	4637182	4.65036e+06	5.12355e+06	4003372	6.55325e+06	6.54313e+06	6.546e+06	6.76887e+06	6553263	4.9788e+06	5052434	5227652	5.40845e+06		3.85376e+06	3.8936e+06	4.2587e+06	3.6888e+06	3594763	4950458	5542273
168.8		5185841	6.35713e+06	5740701	5975016	5.53824e+06	7398996	7917562	8.15371e+06	8029636	8787372		5.39406e+06	5.73162e+06	5975124	6941533	5187611	6643548	6.592e+06	6.9775e+06	6905072	7.29254e+06	7050018	5.85187e+06	6.49876e+06	7.55601e+06		3.95878e+06	4.64735e+06	4641439	5117121	4000629	6.55228e+06	6541182	6529755	6748548	6560123	4.99069e+06	5060925	5234054	5429614		3.84461e+06	3.91298e+06	4263901	3696741	3.59671e+06	4.94923e+06	5.54482e+06
169		5179752	6.35604e+06	5746997	5.96864e+06	5544546	7.38842e+06	7909333	8175948	8.04691e+06	8778523		5388706	5754313	5.94258e+06	6.94185e+06	5.16812e+06	6648602	6583333	6972514	6.89163e+06	7.29368e+06	7.03661e+06	5.86573e+06	6.47206e+06	7.5501e+06		3.96183e+06	4.6474e+06	4.61246e+06	5.12176e+06	4002531	6573270	6.55254e+06	6536764	6767165	6.55427e+06	4.99774e+06	5.05158e+06	5.22977e+06	5422192		3842011	3893153	4271433	3.69855e+06	3.59511e+06	4947790	5537719
169.2		5166403	6380992	5.73832e+06	5.96749e+06	5535747	7.40743e+06	7906999	8.16745e+06	8.02193e+06	8784512		5398179	5744930	5948282	6949150	5146176	6.64565e+06	6.59641e+06	6.9721e+06	6.91565e+06	7.29553e+06	7.05034e+06	5.86307e+06	6469507	7546010		3.96769e+06	4627612	4.62243e+06	5.0963e+06	3.98759e+06	6.57204e+06	6532945	6.53359e+06	6.76041e+06	6.54512e+06	4978751	5.0394e+06	5232907	5.41034e+06		3.85791e+06	3.90471e+06	4.25994e+06	3.69518e+06	3593187	4.94102e+06	5551575
169.4		5201775	6330912	5747916	5967005	5517876	7368511	7924427	8.17935e+06	8.01261e+06	8792502		5.38192e+06	5718337	5958795	6950214	5159190	6627800	6571568	6.95925e+06	6.89562e+06	7.28458e+06	7.05317e+06	5.86257e+06	6470691	7.55202e+06		3.96775e+06	4637258	4.63641e+06	5.08755e+06	3.97964e+06	6.57839e+06	6.54046e+06	6.53429e+06	6755164	6.54364e+06	4.98373e+06	5.04102e+06	5233503	5.4159e+06		3.84092e+06	3897540	4265164	3.68584e+06	3.58455e+06	4.93678e+06	5529823
169.6		5178603	6355701	5.73954e+06	5.97144e+06	5.5321e+06	7.39421e+06	7.91468e+06	8.17046e+06	8.01564e+06	8777701		5.41108e+06	5752924	5.95173e+06	6.95923e+06	5.18081e+06	6636718	6.58913e+06	6.98302e+06	6907658	7287690	7.07238e+06	5.85233e+06	6.46427e+06	7.54118e+06		3.95946e+06	4649764	4637900	5112460	3.96835e+06	6.55013e+06	6.5424e+06	6543224	6.7561e+06	6566526	4976241	5.04087e+06	5233494	5421122		3.84675e+06	3.92332e+06	4.25922e+06	3.68868e+06	3.5913e+06	4937188	5.53711e+06
169.8		5195684	6368322	5744930	5.97843e+06	5549178	7.39943e+06	7905191	8174714	8031036	8770545		5.40417e+06	5770854	5942555	6.92676e+06	5182742	6.65244e+06	6578663	6966986	6890584	7.28352e+06	7061471	5.85903e+06	6.47401e+06	7.53706e+06		3.98174e+06	4.62548e+06	4.63555e+06	5.11008e+06	3.99724e+06	6.55749e+06	6.53688e+06	6534075	6762612	6548336	4987742	5054027	5.21542e+06	5.41021e+06		3.84458e+06	3899249	4250021	3691557	3.57686e+06	4941618	5528189
170		5186982	6339771	5743877	5985020	5.54877e+06	7370903	7.90462e+06	8182563	8015623	8795068		5387796	5.74878e+06	5939561	6976583	5181063	6.63819e+06	6.5849e+06	6.97225e+06	6886446	7287952	7.05686e+06	5869269	6484299	7.53267e+06		3.96296e+06	4632438	4.6449e+06	5123506	3.99653e+06	6548986	6.5467e+06	6.52798e+06	6.75705e+06	6536890	4.99751e+06	5.04625e+06	5235843	5.41128e+06		3854168	3912815	4270566	3.68914e+06	3571908	4.95141e+06	5.53778e+06
170.2		5172483	6390622	5.73694e+06	5979358	5.56187e+06	7383965	7.91526e+06	8.16492e+06	8.03089e+06	8783108		5400627	5724980	5945736	6.98321e+06	5176700	6.62166e+06	6587700	6962065	6.88233e+06	7295600	7.05873e+06	5.85931e+06	6.46515e+06	7.51715e+06		3.94283e+06	4650728	4616974	5.12335e+06	4.00227e+06	6.56942e+06	6535320	6.53605e+06	6.74041e+06	6553357	4.99505e+06	5.04795e+06	5240217	5.41338e+06		3.84523e+06	3.90488e+06	4259976	3.70216e+06	3.5919e+06	4934769	5.54157e+06
170.4		5195342	6370078	5.74543e+06	5.99872e+06	5543620	7.39364e+06	7.90964e+06	8.183e+06	8.03629e+06	8767434		5410491	5.75883e+06	5966740	6982128	5.16628e+06	6642711	6.58709e+06	6960594	6892087	7.29283e+06	7.05548e+06	5.86286e+06	6464388	7534522		3.97887e+06	4.64094e+06	4.62543e+06	5.12514e+06	4001187	6564006	6549091	6527005	6.74968e+06	6.54549e+06	4.99132e+06	5.04641e+06	5226307	5.41228e+06		3.842e+06	3.90195e+06	4.26005e+06	3.69824e+06	3583182	4924828	5.54464e+06
170.6		5178666	6.35409e+06	5.74434e+06	5.96053e+06	5.52887e+06	7.38486e+06	7910164	8.18604e+06	8023023	8786886		5.40919e+06	5761645	5944777	6.9426e+06	5.14467e+06	6.65026e+06	6.59539e+06	6956269	6891586	7280584	7062015	5.86301e+06	6463682	7.53496e+06		3.95223e+06	4625065	4642605	5101926	3995947	6565434	6.53756e+06	6.53307e+06	6.73959e+06	6.55009e+06	4.97724e+06	5.03672e+06	5.23706e+06	5404540		3.84423e+06	3.90576e+06	4.24347e+06	3.69679e+06	3593142	4.93649e+06	5537233
170.8		5.19878e+06	6.3768e+06	5726976	5970862	5.53955e+06	7.40634e+06	7.89254e+06	8.17275e+06	8026391	8794636		5.38874e+06	5737067	5934368	6.94217e+06	5169281	6.6444e+06	6.5935e+06	6.9659e+06	6.89941e+06	7.27335e+06	7.03891e+06	5.86106e+06	6456212	7.54254e+06		3.95917e+06	4629991	4636870	5.0938e+06	4.00397e+06	6540428	6541161	6529964	6746158	6.53527e+06	4989051	5.05853e+06	5223257	5406336		3.84399e+06	3.89442e+06	4234484	3690578	3.5899e+06	4937616	5.54778e+06
171		5187611	6.34183e+06	5.73046e+06	5.98907e+06	5.54718e+06	7.37778e+06	7.91112e+06	8181416	8031668	8795744		5.4014e+06	5.75394e+06	5948742	6972921	5185967	6.62344e+06	6.5791e+06	6.96835e+06	6887110	7.2822e+06	7.06066e+06	5.85876e+06	6484892	7550656		3.96394e+06	4646585	4.6373e+06	5096837	3.99897e+06	6.55593e+06	6.53346e+06	6.52366e+06	6738799	6.54525e+06	4.97998e+06	5.10185e+06	5228916	5421528		3.84599e+06	3.91099e+06	4.2477e+06	3696111	3.60262e+06	4.93349e+06	5.53435e+06
171.2		5.16679e+06	6.37967e+06	5731848	5.97117e+06	5543966	7.39338e+06	7.90674e+06	8.14875e+06	8032610	8796500		5398501	5.76479e+06	5966985	6979311	5.17389e+06	6642351	6.59657e+06	6.97224e+06	6.90122e+06	7286608	7.06659e+06	5850829	6.46254e+06	7.54878e+06		3.95828e+06	4630759	4630759	5118601	3.97358e+06	6.55029e+06	6532579	6520599	6740962	6.54117e+06	4989833	5045472	5228681	5415210		3.85326e+06	3.9021e+06	4.25551e+06	3699809	3598081	4936463	5.5323e+06
171.4		5201829	6.3749e+06	5706085	5938661	5541581	7.38221e+06	7918712	8179841	8.02708e+06	8776124		5.3976e+06	5.76188e+06	5.95144e+06	6979190	5177068	6.64044e+06	6595303	6.9619e+06	6.88793e+06	7.293e+06	7050528	5.85531e+06	6473974	7.54772e+06		3.96672e+06	4629080	4612670	5.14067e+06	3.97238e+06	6.54578e+06	6.52473e+06	6534483	6.73959e+06	6543161	4.98213e+06	5023402	5.2392e+06	5398897		3.86163e+06	3.91001e+06	4270590	3.69085e+06	3.60756e+06	4.93623e+06	5.52904e+06
171.6		5.1762e+06	6348465	5.70652e+06	5943201	5551968	7388654	7.91912e+06	8187581	8.03881e+06	8772674		5.40203e+06	5.72453e+06	5.94754e+06	6.95104e+06	5.17886e+06	6.64743e+06	6.57876e+06	6976154	6.88764e+06	7.28595e+06	7044508	5853648	6459739	7.54865e+06		3.98466e+06	4.63576e+06	4.61604e+06	5132119	3.97454e+06	6.53488e+06	6538397	6.52343e+06	6.73947e+06	6544397	4990791	5035115	5.22206e+06	5.41859e+06		3853596	3894069	4262622	3693196	3.60023e+06	4.92371e+06	5535214
171.8		5183694	6.37915e+06	5719396	5.94525e+06	5.5318e+06	7.40549e+06	7915996	8146838	8.04047e+06	8786630		5403564	5750817	5958560	6949819	5.157e+06	6.63367e+06	6595187	6.97054e+06	6922961	7.28488e+06	7.07757e+06	5.86099e+06	6.46059e+06	7545400		3.95716e+06	4648132	4625200	5.11791e+06	3983500	6545916	6.53648e+06	6524413	6736829	6.52184e+06	4982850	5.03901e+06	5.22418e+06	5.41026e+06		3.85733e+06	3912465	4268484	3.66935e+06	3.60507e+06	4919971	5539776
172		5173793	6.35916e+06	5716114	5965631	5526863	7.39722e+06	7.91927e+06	8.16693e+06	8027555	8772000		5.38786e+06	5.76324e+06	5.98035e+06	6.96748e+06	5.17204e+06	6653691	6585174	6.96654e+06	6.88175e+06	7.29927e+06	7.06891e+06	5.84712e+06	6.46887e+06	7.54985e+06		3.96062e+06	4627182	4.63532e+06	5.13038e+06	3.99744e+06	6548703	6537706	6.5162e+06	6.74229e+06	6553892	4983491	5040831	5.22453e+06	5.4209e+06		3.83344e+06	3.89899e+06	4266411	3.66976e+06	3604518	4.92804e+06	5.53663e+06
172.2		5176063	6347000	5.71596e+06	5968801	5542600	7.39211e+06	7922542	8.18502e+06	8.03143e+06	8781921		5.40307e+06	5.7333e+06	5.94913e+06	6984847	5.16736e+06	6645942	6564804	6.96816e+06	6889549	7.29933e+06	7.05982e+06	5868260	6.48258e+06	7534698		3.96867e+06	4.63665e+06	4.63187e+06	5.11532e+06	3.99916e+06	6550233	6.53461e+06	6527925	6739056	6.53762e+06	4979927	5.0471e+06	5219054	5.40404e+06		3.84783e+06	3.91846e+06	4.25477e+06	3.68657e+06	3.59993e+06	4923354	5.53379e+06
172.4		5200218	6377260	5.73911e+06	5.97143e+06	5.54419e+06	7394452	7915776	8175306	8028137	8808722		5409173	5729784	5.94227e+06	6.97398e+06	5.17456e+06	6645317	6574983	6.96081e+06	6892643	7.29771e+06	7050029	5.8486e+06	6.46251e+06	7542949		3.9498e+06	4.65519e+06	4639775	5093378	3.99101e+06	6533918	6517309	6522741	6738510	6.53951e+06	4.96563e+06	5.04266e+06	5.22522e+06	5402468		3.85311e+06	3.90335e+06	4254839	3.69401e+06	3.59711e+06	4.92999e+06	5.52413e+06
172.6		5.18391e+06	6346703	5725047	5961021	5547138	7402746	7911851	8.16132e+06	8.02635e+06	8785065		5395759	5767390	5959697	6.94967e+06	5.18605e+06	6.64073e+06	6.57189e+06	6.96668e+06	6891619	7295908	7050373	5847682	6.47744e+06	7.53703e+06		3.95634e+06	4.63882e+06	4.64162e+06	5.08968e+06	3.98498e+06	6535990	6531146	6.49901e+06	6.74352e+06	6.53919e+06	4.97082e+06	5.04412e+06	5.21551e+06	5.40448e+06		3.84258e+06	3.90018e+06	4256845	3.69588e+06	3.58795e+06	4928187	5.53468e+06
172.8		5201685	6363005	5.73169e+06	5.98308e+06	5.542e+06	7.39218e+06	7.91388e+06	8182500	8043758	8792759		5398501	5.76866e+06	5971569	6954667	5.16562e+06	6649312	6578442	6.98329e+06	6891314	7291416	7.04037e+06	5.84867e+06	6471657	7.55163e+06		3.97563e+06	4609252	4625158	5.10668e+06	3996489	6.55156e+06	6538826	6.51777e+06	6754467	6.53596e+06	4.98195e+06	5.0389e+06	5.22671e+06	5408436		3.83872e+06	3.89977e+06	4.23971e+06	3.69413e+06	3592159	4927297	5.5323e+06
173		5.17947e+06	6.37732e+06	5.74067e+06	5.96649e+06	5546483	7394348	7914235	8185261	8031854	8783662		5403214	5746394	5936167	6954700	5152600	6.63922e+06	6585311	6.96294e+06	6897111	7286779	7.05213e+06	5845165	6461710	7536678		3.95476e+06	4641481	4611129	5.13025e+06	4.00394e+06	6.53787e+06	6516735	6.50798e+06	6738831	6.53497e+06	4987224	5037376	5227345	5403711		3.84781e+06	3.91889e+06	4231967	3.70894e+06	3.57966e+06	4911980	5.53706e+06
173.2		5.17807e+06	6.35781e+06	5744107	5.97324e+06	5.55829e+06	7.40494e+06	7.89614e+06	8.17604e+06	8.04203e+06	8763947		5.40336e+06	5743064	5.95298e+06	7000560	5170133	6.63367e+06	6584164	6960111	6.88793e+06	7.27487e+06	7061249	5852679	6477716	7.54071e+06		3.96639e+06	4645588	4.62882e+06	5131940	3979501	6546356	6533719	6.51694e+06	6733693	6531104	4.97364e+06	5.04338e+06	5.21478e+06	5.40088e+06		3.85929e+06	3.89757e+06	4.25588e+06	3695329	3.57201e+06	4.91733e+06	5530888
173.4		5185419	6.38195e+06	5734094	5981609	5555199	7.40547e+06	7.89738e+06	8.18761e+06	8.04143e+06	8802596		5375387	5771622	5.96399e+06	6.95621e+06	5176772	6.64026e+06	6588037	6.95779e+06	6892218	7272574	7.04797e+06	5.86598e+06	6.46592e+06	7542691		3.97297e+06	4621204	4632936	5112362	3968682	6.53261e+06	6.51538e+06	6.51059e+06	6.72307e+06	6.51925e+06	4.99004e+06	5.02735e+06	5.233e+06	5399891		3.84565e+06	3.89522e+06	4258940	3704223	3.5818e+06	4.9202e+06	5.53506e+06
173.6		5.17809e+06	6374372	5733664	5.97316e+06	5.56018e+06	7.38448e+06	7913367	8181416	8.03794e+06	8797608		5392788	5.76869e+06	5.96329e+06	6.94632e+06	5.18203e+06	6655918	6.56385e+06	6.94814e+06	6892708	7287975	7.04459e+06	5865087	6473569	7543289		3950794	4.63423e+06	4.63658e+06	5.1319e+06	3980536	6.53434e+06	6.51925e+06	6.52614e+06	6.73159e+06	6524758	5032121	5032951	5223898	5.40902e+06		3.87039e+06	3901572	4.25581e+06	3.69573e+06	3587223	4916162	5.5304e+06
173.8		5200452	6358542	5723424	5991335	5544920	7.38655e+06	7916204	8.16881e+06	8036378	8791368		5407432	5730300	5.93483e+06	6979839	5.17913e+06	6.65063e+06	6.58843e+06	6965459	6893678	7283863	7045827	5.85744e+06	6.47212e+06	7542949		3.96446e+06	4650872	4.6422e+06	5.10979e+06	3988756	6.53243e+06	6.52669e+06	6503494	6.73527e+06	6.53228e+06	4971066	5022467	5217963	5.40901e+06		3.8587e+06	3912574	4266824	3.70026e+06	3.57835e+06	4.9239e+06	5527470
174		5.17885e+06	6.39245e+06	5.74319e+06	5967407	5.56136e+06	7388815	7.9212e+06	8192501	8.06281e+06	8772445		5.38769e+06	5.75112e+06	5929051	6979773	5.14972e+06	6.63389e+06	6.58707e+06	6.955e+06	6.91437e+06	7276362	7.05883e+06	5.84928e+06	6468676	7.55319e+06		3978247	4.62762e+06	4637824	5087672	3991456	6539559	6.51694e+06	6510326	6.732e+06	6.53837e+06	4993331	5.03779e+06	5.21768e+06	5.40068e+06		3.85831e+06	3.91432e+06	4274034	3698556	3.59538e+06	4.93115e+06	5521748
174.2		5.17842e+06	6.36288e+06	5740835	5977963	5549712	7.38179e+06	7.90792e+06	8.1815e+06	8.0265e+06	8792178		5.39632e+06	5.77054e+06	5.9541e+06	6980323	5134253	6.6511e+06	6584564	6960144	6.8947e+06	7272972	7062315	5843307	6.47371e+06	7549635		3.9442e+06	4.62571e+06	4626018	5.08564e+06	3.99599e+06	6.54038e+06	6529828	6.50673e+06	6.74089e+06	6.52803e+06	4.94953e+06	5.05377e+06	5.22085e+06	5.3961e+06		3.83913e+06	3.91892e+06	4.26802e+06	3693902	3.59428e+06	4911222	5.52992e+06
174.4		5.20548e+06	6366659	5729985	5.97388e+06	5.53331e+06	7.3962e+06	7898255	8.19208e+06	8.02082e+06	8779548		5.41333e+06	5.75208e+06	5973680	6962812	5.15707e+06	6639534	6591353	6951804	6895672	7277238	7.04379e+06	5850345	6.46399e+06	7539221		3.96038e+06	4.64686e+06	4.6179e+06	5115240	4001635	6.54315e+06	6.53659e+06	6506779	6.73816e+06	6539810	4982982	5018464	5.2193e+06	5409892		3850034	3910979	4.26419e+06	3.69176e+06	3.60661e+06	4910778	5.52563e+06
174.6		5161134	6.40144e+06	5.74108e+06	5976175	5.55391e+06	7.38887e+06	7.91046e+06	8172485	8039478	8805246		5408952	5744528	5.92191e+06	6.94241e+06	5173039	6636750	6583543	6.9645e+06	6.8886e+06	7278740	7050140	5.84005e+06	6.46339e+06	7.52554e+06		3.97023e+06	4649240	4.6301e+06	5.1262e+06	4.00022e+06	6525918	6.53032e+06	6.50543e+06	6725019	6522971	4.97468e+06	5.03773e+06	5214528	5.40364e+06		3.83362e+06	3.90291e+06	4268314	3.6966e+06	3585056	4913417	5.53381e+06
174.8		5205781	6357701	5.74627e+06	5.97838e+06	5.54292e+06	7.3881e+06	7905264	8.18878e+06	8025982	8789113		5403306	5.76141e+06	5.92557e+06	6.95882e+06	5.16587e+06	6641154	6590079	6962735	6882288	7.2769e+06	7.04565e+06	5.8459e+06	6.47499e+06	7.53736e+06		3941196	4.62365e+06	4.64371e+06	5.11865e+06	4.00349e+06	6.53625e+06	6510065	6509220	6722603	6.52254e+06	4.98562e+06	5.04744e+06	5208933	5403960		3851417	3.91929e+06	4.27887e+06	3.70051e+06	3.58991e+06	4906416	5528077
175		5183200	6.38425e+06	5.75367e+06	5978120	5543124	7.3949e+06	7.91743e+06	8201920	8.02892e+06	8800419		5402717	5.76124e+06	5965837	6975351	5159611	6.63205e+06	6587121	6.95738e+06	6.90402e+06	7.28315e+06	7.05066e+06	5.84788e+06	6461077	7.53623e+06		3.95813e+06	4.63983e+06	4.63293e+06	5110090	4.00261e+06	6.52992e+06	6.51625e+06	6.49127e+06	6.72735e+06	6522605	4979339	5035318	5217016	5.39857e+06		3.84737e+06	3.90876e+06	4.27713e+06	3694251	3.59021e+06	4.91547e+06	5531794
175.2		5170465	6378576	5741160	5.97231e+06	5.54791e+06	7.39623e+06	7902638	8.16929e+06	8031631	8788600		5400213	5729058	5971451	6.98566e+06	5.15304e+06	6.64216e+06	6569435	6.96433e+06	6895694	7272051	7.0584e+06	5.85735e+06	6459770	7533831		3.9707e+06	4632438	4638018	5131351	3.9841e+06	6.52095e+06	6506612	6.49659e+06	6716695	6.528e+06	4.9879e+06	5041114	5.2193e+06	5387805		3.83675e+06	3.90837e+06	4.26669e+06	3683828	3.5919e+06	4909855	5528656
[truncated: 1,224 more rows]
[truncated: 8 more columns]

## Sheet: Figure 2b Raw Data
Time (sec)		DOPC - %20POPE Empty																DOPC - drTREK1 2.5 ug/mg																	DOPC - %10POPE - drTREK1 2.5 ug/mg
[truncated: 2,100 more rows]

## Sheet: Figure 2c %Qeunch
Empty Liposomes				drTREK1 Liposomes
DOPC + 10% POPA	DOPC +20% POPE	DOPC		DOPC	DOPC + 5% POPA	DOPC + 10% POPA	DOPC + 10% POPE	DOPC + 20% POPE
0.0226216	0.00796285	0.0355171		0.282344	0.626131	0.616714	0.248549	0.00123937
0.00442955	0.00328187	0.0142509		0.386364	0.585722	0.605503	0.355779	0.0365747
[truncated: 28 more rows]

## Sheet: Supplemental Figure 1b Raw Data
Time (sec)		Empty DOPC liposomes										drTREK1 2 ug/mg lipid (DOPC)										drTREK1 0.5 ug/mg lipid (DOPC)										drTREK1 0.1 ug/mg lipid (DOPC)
[truncated: 2,100 more rows]

[truncated: 1 more sheets: Supplemental Figure 1c %Quench ]
